# Supplementary material for: A Novel Analytical Strategy to Identify Fusion Transcripts between Repetitive Elements and Protein Coding-Exons Using RNA-Seq
Source: PLoS One. 2016 Jul 14;11(7):e0159028. doi: 10.1371/journal.pone.0159028 (PMC4945064; doi:10.1371/journal.pone.0159028)
Supplement: S1 Table — Gene name, fusion type, chromosomal coordinates, direction of the fusion and read count in saline- or cocaine-treated samples are shown. The type of repeat, the family and class of the RE as well as the strand of the elements involved in the fusion are also depicted. S1–3 reflect each of the cocaine samples (5 animals in each sample) and S4–6 refer to saline-treated controls (5 animals/sample). Statistical analysis was performed based on raw read counts as well as fold-change using Wilcoxon test. In bold are the p-values that are statistically significant with p≤0.05. (XLSX) [file pone.0159028.s009.xlsx]

## Sheet: Fusion-Events-813
ID	Gene	Fusion	chr-L	start-L	end-L	chr-R	start-R	end-R	direction	repName	repFamily	repClass	start	end	strand	S1	S2	S3	S4	S5	S6	Log2fc (cocaine/saline)	p-value(Log2fc) updated	p-value (Wilcoxon)	p-value (Bootstrap 10K)
1	1110004F10Rik	Exon-RE	chr7	123236842	123236899	chr7	123241274	123241327	ff	Looper	PiggyBac	DNA	123240861	123241633	-	2	1	0	0	0	0	1	0.0787208	0.121335	0.1443
2	1110004F10Rik	Exon-RE	chr7	123236962	123237038	chr7	123241275	123241314	ff	Looper	PiggyBac	DNA	123240861	123241633	-	0	2	0	0	0	1	0.321928	0.322263	0.796253	0.7439
3	1110004F10Rik	RE-Exon	chr7	123241378	123241465	chr7	123242952	123243036	ff	Looper	PiggyBac	DNA	123240861	123241633	-	4	2	2	0	3	0	0.874469	0.0934809	0.261155	0.2546
4	1500001M20Rik	RE-Exon	chr6	114981702	114981778	chr6	114982236	114982324	ff	MER21B	ERV1	LTR	114981738	114982005	-	5	3	0	6	0	4	-0.241008	0.329643	0.657905	0.6125
5	1500001M20Rik	Exon-RE	chr6	114982256	114982329	chr6	114984173	114984243	ff	MER5A1	MER1_type	DNA	114984124	114984276	+	4	4	2	0	2	5	0.378512	0.280443	0.653095	0.6091
6	1500001M20Rik	RE-Exon	chr6	114984191	114984265	chr6	114984966	114985041	ff	MER5A1	MER1_type	DNA	114984124	114984276	+	0	3	0	1	2	0	0	0.560886	0.816639	0.7715
7	2010300C02Rik	Exon-RE	chr1	37701408	37701484	chr1	37719136	37719219	ff	L2c	L2	LINE	37719074	37719295	+	3	4	3	1	5	2	0.241008	0.371464	0.506555	0.5446
8	2010300C02Rik	Exon-RE	chr1	37701419	37701484	chr1	37744191	37744227	ff	L1MD1	L1	LINE	37743943	37744235	-	0	2	0	1	0	0	0.321928	0.322263	0.796253	0.7431
9	2010300C02Rik	Exon-RE	chr1	37701404	37701484	chr1	37775162	37775252	ff	MER96B	hAT	DNA	37775074	37775244	+	3	2	3	3	6	1	-0.241008	0.329643	0.816639	0.7741
10	2010300C02Rik	Exon-RE	chr1	37733550	37733621	chr1	37775160	37775236	ff	MER96B	hAT	DNA	37775074	37775244	+	0	1	2	3	1	0	-0.222392	0.339483	0.822187	0.8208
14	2700049A03Rik	Exon-RE	chr12	72249357	72249402	chr12	72249947	72250034	ff	ID_B1	B4	SINE	72249939	72250113	-	1	4	5	3	6	3	-0.206451	0.344403	0.824778	0.8592
15	2700049A03Rik	RE-Exon	chr12	72252441	72252484	chr12	72253634	72253704	ff	B1_Mus1	Alu	SINE	72252353	72252490	-	0	2	0	0	2	1	-0.263034	0.321033	0.637352	0.5864
16	4732471J01Rik	Exon-RE	chr7	26181851	26181922	chr7	26269979	26270007	ff	L1M3	L1	LINE	26269782	26270040	-	1	0	0	0	1	2	-0.584963	0.195572	0.345779	0.3127
17	4732471J01Rik	Exon-RE	chr7	26202435	26202525	chr7	26269979	26270065	ff	L1M3	L1	LINE	26269782	26270040	-	6	10	13	14	6	6	0.142019	0.424354	0.816639	0.7593
18	4732471J01Rik	RE-Exon	chr7	26270037	26270072	chr7	26316307	26316362	ff	L1M3	L1	LINE	26269782	26270040	-	0	0	0	0	3	0	-1	0.0762608	0.317311	0.3059
23	4933407C03Rik	RE-Exon	chr8	119903338	119903422	chr8	119908855	119908916	ff	(GGAGA)n	Simple_repeat	Simple_repeat	119903313	119903354	+	16	9	19	13	12	14	0.162271	0.409594	0.7	0.6943
24	4933431E20Rik	RE-Exon	chr3	107697847	107697909	chr3	107698560	107698645	ff	B2_Mm2	B2	SINE	107697780	107697966	+	4	3	15	3	3	5	0.836501	0.104551	0.486674	0.4619
25	5330413P13Rik	Exon-RE	chr2	131662170	131662215	chr2	131670837	131670904	ff	L1M2	L1	LINE	131670820	131671002	-	2	0	1	2	0	1	0	0.560886	1	0.8816
26	5330413P13Rik	RE-Exon	chr2	131671370	131671453	chr2	131673307	131673394	ff	B4A	B4	SINE	131671387	131671456	-	5	2	5	4	7	0	0.0995357	0.451415	0.824778	0.8563
27	5730522E02Rik	RE-Exon	chr11	25503935	25504017	chr11	25517650	25517740	ff	B4A	B4	SINE	25503868	25504081	+	4	7	4	2	6	5	0.169925	0.405904	0.824778	0.8543
28	5730522E02Rik	RE-Exon	chr11	25515019	25515064	chr11	25517650	25517718	ff	B1_Mur4	Alu	SINE	25514968	25515080	+	0	0	0	0	0	2	-0.736966	0.147601	0.317311	0.3071
29	6720401G13Rik	Exon-RE	chrX	47979612	47979685	chrX	47980383	47980455	ff	B3	B2	SINE	47980327	47980542	-	11	13	16	13	16	13	-0.0655883	0.434194	0.637352	0.5823
30	6720401G13Rik	RE-Exon	chrX	47980381	47980426	chrX	47984067	47984157	ff	B3	B2	SINE	47980327	47980542	-	4	5	2	7	8	4	-0.652077	0.166052	0.184039	0.1721
31	6720401G13Rik	Exon-RE	chrX	47984081	47984169	chrX	47984597	47984686	ff	URR1B	MER1_type	DNA	47984636	47984861	+	2	4	3	1	2	4	0.263034	0.356704	0.500184	0.4964
32	9630014M24Rik	Exon-RE	chr18	38761289	38761348	chr18	38836369	38836422	ff	L1M3	L1	LINE	38836148	38836384	-	0	1	1	0	0	2	0	0.560886	0.813664	0.7641
33	9630014M24Rik	Exon-RE	chr18	38777344	38777425	chr18	38836369	38836450	ff	L1M3	L1	LINE	38836148	38836384	-	5	5	9	6	10	0	0.211504	0.389914	0.824778	0.8573
34	9930021J03Rik	Exon-RE	chr19	29860861	29860937	chr19	29865837	29865927	ff	LTR33	ERVL	LTR	29865582	29865986	-	5	3	8	4	4	3	0.440573	0.243542	0.368688	0.3282
35	AA474331	Exon-RE	chr10	39614658	39614744	chr10	39615316	39615405	ff	MTC	MaLR	LTR	39615230	39615615	-	4	4	10	3	3	3	0.807355	0.108241	0.0338949	0.0003
36	AA474331	Exon-RE	chr10	39614691	39614744	chr10	39618639	39618695	ff	MIRb	MIR	SINE	39618552	39618639	-	0	0	0	0	0	2	-0.736966	0.147601	0.317311	0.3029
37	Aarsd1	Exon-RE	chr11	101275323	101275409	chr11	101278162	101278245	ff	L2a	L2	LINE	101278212	101278296	+	9	4	5	8	9	5	-0.251539	0.323493	0.500184	0.509
38	Aarsd1	Exon-RE	chr11	101275320	101275409	chr11	101278171	101278228	ff	L2a	L2	LINE	101278212	101278296	+	2	5	3	3	3	2	0.241008	0.371464	0.637352	0.5854
39	Abhd14b	RE-Exon	chr9	106353450	106353538	chr9	106355048	106355122	ff	MIRb	MIR	SINE	106353363	106353540	-	3	0	3	2	2	3	-0.152003	0.373924	0.813664	0.7614
40	Abhd8	RE-Exon	chr8	73981548	73981634	chr8	73981935	73982020	ff	MER20	MER1_type	DNA	73981426	73981612	-	6	1	3	3	4	3	0	0.560886	0.816639	0.7746
41	Abhd8	RE-Exon	chr8	73986264	73986309	chr8	73987363	73987421	ff	ID_B1	B4	SINE	73986195	73986309	-	2	0	1	0	0	0	1	0.0787208	0.121335	0.1498
42	Abi2	Exon-RE	chr1	60493991	60494073	chr1	60495033	60495061	ff	B1_Mur1	Alu	SINE	60495021	60495166	-	0	0	0	2	0	0	-0.736966	0.147601	0.317311	0.3087
43	Abi2	Exon-RE	chr1	60527611	60527681	chr1	60528283	60528366	ff	PB1D7	Alu	SINE	60528334	60528434	+	4	2	5	2	3	6	0	0.560886	1	0.8764
44	Abi2	RE-Exon	chr1	60528299	60528388	chr1	60533583	60533660	ff	PB1D7	Alu	SINE	60528334	60528434	+	1	1	0	1	2	0	-0.263034	0.321033	0.637352	0.5789
45	Accn2	RE-Exon	chr15	99501629	99501680	chr15	99502212	99502273	ff	(CA)n	Simple_repeat	Simple_repeat	99501588	99501637	+	4	4	4	2	4	6	0	0.560886	1	0.8789
46	Acot8	Exon-RE	chr2	164625355	164625443	chr2	164626841	164626929	ff	ID_B1	B4	SINE	164626807	164627000	+	2	2	11	4	5	2	0.36257	0.289053	0.816639	0.775
47	Acot8	RE-Exon	chr2	164626855	164626915	chr2	164628496	164628566	ff	ID_B1	B4	SINE	164626807	164627000	+	4	2	4	3	3	4	0	0.560886	0.813664	0.7623
48	Actr3b	Exon-RE	chr5	25265855	25265944	chr5	25273322	25273374	ff	L1_Mur3	L1	LINE	25272928	25273325	-	3	5	4	1	4	5	0.206451	0.391144	0.822187	0.8129
49	Actr3b	Exon-RE	chr5	25317803	25317843	chr5	25320133	25320192	ff	B4A	B4	SINE	25320133	25320301	-	0	1	0	0	0	2	-0.321928	0.300123	0.796253	0.7362
50	Actr3b	RE-Exon	chr5	25332913	25333000	chr5	25335343	25335367	ff	B3A	B2	SINE	25332826	25332995	-	0	2	0	0	0	0	0.736966	0.154982	0.317311	0.2998
51	Adck1	RE-Exon	chr12	89607762	89607813	chr12	89610138	89610218	ff	B3	B2	SINE	89607682	89607844	-	0	4	2	2	2	2	0	0.560886	1	0.886
52	Adck1	RE-Exon	chr12	89625627	89625695	chr12	89640415	89640476	ff	ORR1B2	MaLR	LTR	89625450	89625741	+	2	1	3	0	1	1	0.847997	0.103321	0.104571	0.1121
53	Add1	Exon-RE	chr5	34916478	34916559	chr5	34940815	34940905	ff	B3	B2	SINE	34940878	34941078	-	15	20	19	14	25	14	0.0255351	0.478475	0.506555	0.5371
54	Add1	Exon-RE	chr5	34916527	34916559	chr5	34940916	34940970	ff	B3	B2	SINE	34940878	34941078	-	0	1	2	0	0	2	0.263034	0.356704	0.637352	0.5925
55	Add1	RE-Exon	chr5	34941020	34941093	chr5	34943970	34944057	ff	B3	B2	SINE	34940878	34941078	-	13	14	9	1	11	10	0.641546	0.166052	0.4	0.4245
56	Add1	Exon-RE	chr5	34944097	34944186	chr5	34946527	34946609	ff	B1F1	Alu	SINE	34946523	34946599	-	3	5	11	2	4	5	0.652077	0.164822	0.375825	0.3553
57	Agap3	RE-Exon	chr5	23957805	23957866	chr5	23958145	23958189	ff	GC_rich	Low_complexity	Low_complexity	23957830	23957865	+	0	0	3	0	0	0	1	0.0787208	0.317311	0.308
58	Agap3	Exon-RE	chr5	23985515	23985605	chr5	23985939	23986029	ff	MIR3	MIR	SINE	23985880	23986063	-	173	219	196	226	179	175	0.0196622	0.480935	1	0.879
59	Agtpbp1	RE-Exon	chr13	59555952	59556039	chr13	59561828	59561918	ff	MER77	ERVL	LTR	59555806	59555964	-	36	45	36	43	39	44	-0.104337	0.410824	0.506555	0.5361
60	Aig1	Exon-RE	chr10	13367056	13367114	chr6	87709112	87709138	ff	L1MCa	L1	LINE	87708623	87709646	+	0	0	2	0	0	0	0.736966	0.154982	0.317311	0.3037
61	Aig1	Exon-RE	chr10	13549123	13549201	chr10	13563984	13564072	ff	MTEb	MaLR	LTR	13563915	13564019	+	0	3	0	5	5	3	-1.41504	0.0098401	0.0678892	0.0596
62	Aig1	RE-Exon	chr10	13574995	13575065	chr10	13588423	13588474	ff	ORR1E	MaLR	LTR	13575034	13575341	-	2	0	0	0	0	0	0.736966	0.154982	0.317311	0.2962
63	Aim2	RE-Exon	chr1	175385084	175385163	chr1	175385463	175385530	ff	L1M4	L1	LINE	175384862	175385180	+	3	3	2	2	0	1	0.874469	0.0934809	0.0721982	0.0576
64	Aim2	RE-Exon	chr1	175390149	175390232	chr1	175392037	175392116	ff	LTR16A	ERVL	LTR	175390181	175390399	-	4	6	3	2	3	2	0.678072	0.162362	0.0721982	0.057
65	AK012035	RE-Exon	chr3	45078859	45078949	chr3	45085231	45085317	ff	MLT1J	MaLR	LTR	45078586	45078931	-	0	5	3	3	3	7	-0.540568	0.201722	0.486674	0.4524
66	AK013876	RE-Exon	chrX	148803616	148803656	chrX	148804382	148804466	ff	(GGGA)n	Simple_repeat	Simple_repeat	148803582	148803625	+	7	3	9	2	9	8	0	0.560886	1	0.8851
67	AK013876	Exon-RE	chrX	148804479	148804563	chrX	148820186	148820264	ff	L1_Mur3	L1	LINE	148819591	148820190	-	7	4	4	5	10	6	-0.415037	0.244772	0.268286	0.2726
68	AK017500	RE-Exon	chrX	12619412	12619490	chrX	12620680	12620758	ff	L1MDa	L1	LINE	12618226	12619644	-	3	2	0	5	2	2	-0.584963	0.195572	0.486674	0.4547
69	AK017500	Exon-RE	chrX	12620709	12620780	chrX	12630359	12630443	ff	LTR50	ERVL	LTR	12630221	12630545	+	3	2	6	1	1	4	0.63743	0.168512	0.268286	0.2721
70	AK021093	Exon-RE	chr5	64868380	64868468	chr5	64874812	64874902	ff	MLT1F	MaLR	LTR	64874657	64874814	+	12	8	8	10	13	9	-0.175087	0.356704	0.268286	0.2657
71	AK021093	Exon-RE	chr5	64870544	64870591	chr5	64874812	64874856	ff	MLT1F	MaLR	LTR	64874657	64874814	+	0	2	0	0	0	1	0.321928	0.322263	0.796253	0.7419
72	AK032654	Exon-RE	chr8	125260280	125260324	chr8	125262677	125262750	ff	RMER17D2	ERVK	LTR	125262726	125262895	-	2	0	0	0	1	2	-0.263034	0.321033	0.637352	0.5883
73	AK032654	Exon-RE	chr8	125260267	125260342	chr8	125262677	125262762	ff	RMER17D2	ERVK	LTR	125262726	125262895	-	2	2	2	1	2	1	0.36257	0.289053	0.113846	0.1206
74	AK042300	RE-Exon	chr7	90774294	90774382	chr7	90779274	90779363	ff	RLTR11A	ERVK	LTR	90774321	90774810	-	9	13	11	14	4	10	0.215729	0.386224	1	0.8818
75	AK043101	Exon-RE	chr7	80461255	80461327	chr7	80466434	80466497	ff	RMER19C	ERVK	LTR	80466259	80466776	+	0	3	0	0	1	1	0.263034	0.356704	0.813664	0.7571
76	AK043101	Exon-RE	chr7	80461266	80461327	chr7	80477313	80477383	ff	MIR	MIR	SINE	80477333	80477482	+	2	1	3	1	1	3	0.169925	0.405904	0.637352	0.5778
77	AK043101	RE-Exon	chr7	80477342	80477390	chr7	80520402	80520473	ff	MIR	MIR	SINE	80477333	80477482	+	2	1	0	0	1	3	-0.222392	0.339483	0.822187	0.8146
82	AK045681	RE-Exon	chr13	15888438	15888511	chr13	16007527	16007599	ff	ID4_	ID	SINE	15888440	15888510	+	2	7	2	5	2	3	0.106915	0.448954	0.816639	0.7666
83	AK045681	RE-Exon	chr13	15888424	15888511	chr13	16008380	16008465	ff	L1MA4	L1	LINE	15888167	15888440	+	4	6	6	5	6	3	0.160465	0.412054	0.486674	0.4424
84	AK045681	RE-Exon	chr13	15888423	15888511	chr13	16115095	16115185	ff	ID4_	ID	SINE	15888440	15888510	+	13	16	17	13	16	12	0.155278	0.413284	0.261155	0.2583
85	AK045681	Exon-RE	chr13	15907753	15907819	chr13	16000517	16000602	ff	Lx9	L1	LINE	16000478	16001348	-	0	1	1	2	3	4	-1.26303	0.0184502	0.0463016	0.0278
86	AK045681	RE-Exon	chr13	15994532	15994608	chr13	16007529	16007575	ff	(TTC)n	Simple_repeat	Simple_repeat	15994387	15994551	+	0	0	2	0	2	0	0	0.560886	1	0.886
87	AK045681	RE-Exon	chr13	16001191	16001250	chr13	16007528	16007594	ff	Lx9	L1	LINE	16000478	16001348	-	2	1	0	0	0	1	0.584963	0.200492	0.345779	0.3012
88	AK045681	RE-Exon	chr13	16001161	16001250	chr13	16115096	16115174	ff	Lx9	L1	LINE	16000478	16001348	-	2	2	2	0	2	1	0.584963	0.200492	0.121335	0.1475
89	AK048710	RE-Exon	chr2	33929186	33929253	chr2	33963026	33963104	ff	MTD	MaLR	LTR	33929124	33929527	-	2	3	3	2	4	1	0.137504	0.429274	0.653095	0.6129
90	AK048710	RE-Exon	chr2	33929187	33929253	chr2	33963214	33963298	ff	MTD	MaLR	LTR	33929124	33929527	-	1	1	0	4	2	1	-1	0.0762608	0.104571	0.1108
91	AK086712	RE-Exon	chr7	69235998	69236079	chr7	69239404	69239487	ff	Lx9	L1	LINE	69236070	69236268	+	4	3	3	1	2	6	0.115477	0.445264	0.506555	0.5377
92	AK086712	RE-Exon	chr7	69235998	69236079	chr7	69239483	69239553	ff	Lx9	L1	LINE	69236070	69236268	+	2	1	0	1	2	2	-0.415037	0.244772	0.345779	0.3062
93	AK086712	Exon-RE	chr7	69239474	69239563	chr7	69245267	69245320	ff	L1Md_F2	L1	LINE	69244889	69245268	+	6	2	5	8	7	4	-0.459432	0.230012	0.4	0.4185
94	AK086741	Exon-RE	chr14	26095724	26095761	chr14	26138147	26138219	ff	MIR	MIR	SINE	26138201	26138396	-	2	0	0	0	0	0	0.736966	0.154982	0.317311	0.3054
95	AK086741	RE-Exon	chr14	26138153	26138226	chr14	26261358	26261431	ff	MIR	MIR	SINE	26138201	26138396	-	3	4	0	2	2	2	0.152003	0.423124	0.486674	0.4536
96	AK139109	RE-Exon	chr4	41701872	41701959	chr4	41702040	41702127	ff	Lx8	L1	LINE	41701933	41702167	+	1	0	4	4	3	3	-0.70044	0.152522	0.368688	0.3324
97	AK158189	Exon-RE	chr3	85361287	85361356	chr3	85377198	85377273	ff	ID4	ID	SINE	85377238	85377316	-	0	0	0	1	0	2	-1	0.0762608	0.121335	0.1487
98	AK158189	RE-Exon	chr3	85377254	85377325	chr3	85377740	85377819	ff	ID4	ID	SINE	85377238	85377316	-	5	2	2	2	0	1	1	0.0787208	0.104571	0.1124
99	AK164126	RE-Exon	chr10	39375651	39375734	chr10	39401278	39401357	ff	ORR1C2	MaLR	LTR	39375612	39375933	-	17	27	27	14	11	24	0.509014	0.220172	0.121183	0.1292
100	AK164126	RE-Exon	chr10	39375662	39375734	chr10	39451543	39451619	ff	ORR1C2	MaLR	LTR	39375612	39375933	-	0	2	2	1	2	3	-0.36257	0.259533	0.486674	0.446
101	AK166079	RE-Exon	chr2	59999503	59999590	chr2	60047769	60047840	ff	L1MB5	L1	LINE	59999389	59999875	-	2	0	11	2	4	6	0.0931094	0.456335	0.657905	0.6243
102	Akap13	RE-Exon	chr7	82841151	82841221	chr7	82842185	82842270	ff	ID4	ID	SINE	82841157	82841253	-	3	3	4	6	4	4	-0.387023	0.250923	0.0989602	0.0888
103	Akap7	Exon-RE	chr10	25009448	25009534	chr10	25016732	25016821	ff	GC_rich	Low_complexity	Low_complexity	25016772	25016822	+	3	0	4	5	4	6	-0.847997	0.0934809	0.0765225	0.0805
104	Aldh9a1	RE-Exon	chr1	169286245	169286323	chr1	169286658	169286748	ff	MIRb	MIR	SINE	169286215	169286297	+	0	4	4	3	3	3	-0.125531	0.392374	0.4795	0.4448
105	Alkbh5	RE-Exon	chr11	60350077	60350136	chr11	60361187	60361256	ff	MIR	MIR	SINE	60350048	60350083	-	3	4	2	0	0	0	2	0.00123001	0.036904	0.0045
106	Amy1	RE-Exon	chr3	113247667	113247722	chr3	113261010	113261095	ff	L1_Mur2	L1	LINE	113247204	113247786	-	3	1	4	6	9	4	-1	0.0762608	0.0765225	0.0769
107	Ankrd16	Exon-RE	chr2	11705987	11706076	chr2	11706747	11706795	ff	B3A	B2	SINE	11706701	11706810	+	8	4	9	14	11	12	-0.736966	0.147601	0.1	0.0955
108	Ankrd16	Exon-RE	chr2	11706001	11706076	chr2	11706794	11706878	ff	B3A	B2	SINE	11706701	11706810	+	0	4	2	3	4	3	-0.530515	0.206642	0.368688	0.3303
109	Ankrd16	RE-Exon	chr2	11706796	11706884	chr2	11707848	11707931	ff	B3A	B2	SINE	11706701	11706810	+	19	17	29	18	29	32	-0.270089	0.309963	0.375825	0.3491
110	Ankrd16	RE-Exon	chr2	11709084	11709124	chr2	11711359	11711428	ff	B3	B2	SINE	11708989	11709164	-	0	0	0	0	0	2	-0.736966	0.147601	0.317311	0.3041
111	Ankrd16	RE-Exon	chr2	11709120	11709195	chr2	11711358	11711415	ff	B3	B2	SINE	11708989	11709164	-	2	3	4	4	4	2	-0.115477	0.399754	0.637352	0.5866
112	Ankrd28	RE-Exon	chr14	32512824	32512909	chr14	32515037	32515116	ff	L3	CR1	LINE	32512619	32512878	+	4	2	3	7	3	2	-0.321928	0.300123	0.822187	0.8137
113	Ankrd28	Exon-RE	chr14	32515413	32515490	chr14	32515917	32515991	ff	B4	B4	SINE	32515969	32516121	+	1	1	2	1	3	3	-0.514573	0.215252	0.238593	0.2255
114	Anks1b	RE-Exon	chr10	90039078	90039119	chr10	90039832	90039883	ff	(GAAA)n	Simple_repeat	Simple_repeat	90039075	90039102	+	2	0	0	0	0	0	0.736966	0.154982	0.317311	0.304
115	Anks1b	RE-Exon	chr10	90292431	90292490	chr10	90357841	90357931	ff	GC_rich	Low_complexity	Low_complexity	90292431	90292457	+	16	11	10	12	12	9	0.152003	0.423124	0.824778	0.8553
116	Anks1b	RE-Exon	chr10	90292445	90292490	chr10	90357870	90357951	ff	GC_rich	Low_complexity	Low_complexity	90292431	90292457	+	2	2	3	2	0	2	0.514573	0.218942	0.196706	0.2053
117	Ap2a1	Exon-RE	chr7	52171771	52171838	chr7	52183898	52183981	ff	PB1D9	Alu	SINE	52183836	52183947	-	3	0	2	4	4	3	-0.807355	0.105781	0.0721982	0.0565
118	Apex2	RE-Exon	chrX	146943838	146943903	chrX	146955729	146955800	ff	B1_Mur4	Alu	SINE	146943791	146943925	+	2	3	1	2	0	1	0.584963	0.200492	0.261155	0.2551
119	Apex2	Exon-RE	chrX	146956699	146956752	chrX	146957592	146957663	ff	B4A	B4	SINE	146957555	146957823	+	0	3	3	0	0	3	0.584963	0.200492	0.456057	0.4533
120	Apex2	RE-Exon	chrX	146957674	146957746	chrX	147019007	147019055	ff	B4A	B4	SINE	146957555	146957823	+	2	0	0	0	1	0	0.321928	0.322263	0.796253	0.7439
121	Arhgap1	RE-Exon	chr14	16744087	16744133	chr2	91509355	91509439	rr	IAPLTR2b	ERVK	LTR	16743769	16744093	+	37	30	24	24	35	40	-0.117836	0.394834	0.657905	0.6101
122	Arhgap18	Exon-RE	chr10	26569832	26569915	chr10	26572721	26572780	ff	B4A	B4	SINE	26572637	26572806	-	4	2	1	1	1	0	1	0.0787208	0.104571	0.116
123	Arhgap18	Exon-RE	chr10	26592483	26592569	chr10	26593903	26593986	ff	MLT2C1	ERVL	LTR	26593861	26594194	-	7	8	10	5	9	7	0.222392	0.383764	0.375825	0.3535
124	Arhgap18	RE-Exon	chr10	26593994	26594064	chr10	26596961	26597029	ff	MLT2C1	ERVL	LTR	26593861	26594194	-	2	1	3	3	1	1	0.169925	0.405904	0.637352	0.5907
125	Arhgap32	RE-Exon	chr9	31840250	31840315	chr9	31937153	31937243	ff	(CGCGG)n	Simple_repeat	Simple_repeat	31840125	31840311	+	29	24	15	27	24	23	-0.117039	0.396064	1	0.8874
126	Arhgef10	RE-Exon	chr8	14906441	14906530	chr8	14925049	14925120	ff	RMER15	ERVL	LTR	14906419	14906543	+	3	3	3	2	0	1	1	0.0787208	0.036904	0.0059
127	Arhgef10	RE-Exon	chr8	14927432	14927463	chr8	14928770	14928856	ff	RMER15-int	ERVL	LTR	14926869	14927695	-	0	2	0	0	0	0	0.736966	0.154982	0.317311	0.3123
128	Arhgef9	Exon-RE	chrX	92254323	92254397	chrX	92260591	92260659	ff	MIRb	MIR	SINE	92260626	92260810	-	1	1	5	0	0	0	1.73697	0.00615006	0.0338949	0.0003
129	Arhgef9	RE-Exon	chrX	92260678	92260753	chrX	92266511	92266579	ff	MIRb	MIR	SINE	92260626	92260810	-	0	2	1	1	1	3	-0.415037	0.244772	0.486674	0.4549
130	Arhgef9	Exon-RE	chrX	92326267	92326353	chrX	92377245	92377334	ff	L2b	L2	LINE	92377185	92377341	+	6	9	7	5	10	11	-0.214125	0.341943	0.7	0.6924
131	Arl15	Exon-RE	chr13	114584835	114584902	chr13	114597809	114597841	ff	MTD	MaLR	LTR	114597572	114597992	-	0	1	0	2	0	0	-0.321928	0.300123	0.796253	0.7397
132	Arl15	RE-Exon	chr13	114712087	114712171	chr13	114712453	114712536	ff	L1MC4	L1	LINE	114711788	114712193	-	1	5	5	2	3	2	0.485427	0.234932	0.500184	0.4996
133	Arl2	Exon-RE	chr19	6137806	6137874	chr19	6139892	6139959	ff	L2	L2	LINE	6139932	6140041	+	4	4	2	4	2	5	-0.106915	0.408364	0.637352	0.5905
134	Arrb1	RE-Exon	chr7	106728276	106728366	chr7	106730770	106730802	ff	MLT1M	MaLR	LTR	106728045	106728429	+	8	13	7	3	7	8	0.561879	0.202952	0.261155	0.2531
135	Asphd2	Exon-RE	chr5	112821182	112821272	chr5	112823735	112823815	ff	(CCGCG)n	Simple_repeat	Simple_repeat	112823788	112823878	+	95	109	94	92	106	97	0.0144512	0.485855	1	0.8844
136	Asphd2	Exon-RE	chr5	112821187	112821273	chr5	112824146	112824236	ff	C-rich	Low_complexity	Low_complexity	112824063	112824148	+	17	12	19	15	12	11	0.314873	0.323493	0.184039	0.176
137	Astn1	Exon-RE	chr1	160587349	160587437	chr1	160590440	160590482	ff	MTEb	MaLR	LTR	160590433	160590634	-	3	2	4	0	0	2	1.26303	0.0319803	0.0721982	0.0587
138	Astn1	RE-Exon	chr1	160590442	160590488	chr1	160594125	160594213	ff	MTEb	MaLR	LTR	160590433	160590634	-	5	4	5	5	2	1	0.628031	0.173432	0.246315	0.2236
139	Astn2	RE-Exon	chr4	65304881	65304964	chr4	65305729	65305771	ff	B4A	B4	SINE	65304694	65304982	+	2	0	0	2	4	3	-1.26303	0.0184502	0.0721982	0.0629
140	Atf2	Exon-RE	chr2	73701224	73701294	chr2	73702418	73702502	ff	MER2B	MER2_type	DNA	73702445	73702547	-	3	6	4	6	7	5	-0.392317	0.248462	0.184039	0.1759
141	Atf2	RE-Exon	chr2	73702489	73702557	chr2	73711726	73711767	ff	MER2B	MER2_type	DNA	73702445	73702547	-	2	0	1	0	0	0	1	0.0787208	0.121335	0.148
142	Atp11b	Exon-RE	chr3	35705805	35705884	chr3	35707528	35707606	ff	L1M4	L1	LINE	35707346	35707716	-	3	2	2	2	0	1	0.736966	0.154982	0.104571	0.111
143	Atp11b	RE-Exon	chr3	35707583	35707645	chr3	35708278	35708367	ff	L1M4	L1	LINE	35707346	35707716	-	4	0	0	0	2	0	0.485427	0.234932	0.796253	0.7384
144	Atp2b1	RE-Exon	chr10	98377340	98377425	chr10	98431326	98431416	ff	(CGG)n	Simple_repeat	Simple_repeat	98377304	98377374	+	610	739	666	657	679	582	0.0710687	0.468635	0.7	0.6958
145	Atp5l	RE-Exon	chr9	44700965	44701042	chr9	44728692	44728748	ff	L2a	L2	LINE	44700909	44700991	+	3	3	3	2	2	0	0.777608	0.115621	0.0338949	0
146	Atp6v0e	Exon-RE	chr17	26819621	26819669	chr17	26831423	26831501	ff	MIRm	MIR	SINE	26831467	26831534	+	4	0	0	2	2	2	-0.36257	0.259533	0.4795	0.4517
147	Atp6v0e	RE-Exon	chr17	26831449	26831525	chr17	26832299	26832386	ff	MIRm	MIR	SINE	26831467	26831534	+	0	2	4	5	2	1	-0.289507	0.306273	0.657905	0.6266
148	AY672066	Exon-RE	chr2	167017588	167017647	chr2	167018913	167018978	ff	ID_B1	B4	SINE	167018806	167019024	-	0	0	1	0	2	0	-0.321928	0.300123	0.796253	0.7452
149	AY672066	Exon-RE	chr2	167017580	167017647	chr2	167020244	167020317	ff	B1F	Alu	SINE	167020286	167020366	-	0	4	1	3	2	2	-0.321928	0.300123	0.506555	0.5403
150	AY672066	Exon-RE	chr2	167017604	167017680	chr2	167020243	167020316	ff	B1F	Alu	SINE	167020286	167020366	-	1	0	0	2	0	0	-0.321928	0.300123	0.796253	0.7298
151	B230206F22Rik	RE-Exon	chrX	100787141	100787227	chrX	100791269	100791344	ff	MTD	MaLR	LTR	100787134	100787397	+	10	2	13	3	4	14	0.222392	0.383764	1	0.8806
152	B230206F22Rik	RE-Exon	chrX	100787158	100787244	chrX	100791269	100791343	ff	MTD	MaLR	LTR	100787134	100787397	+	7	8	13	10	6	10	0.0962153	0.453875	0.824778	0.8566
153	B630019K06Rik	RE-Exon	chrX	8467210	8467290	chrX	8469736	8469819	ff	ORR1B1-int	MaLR	LTR	8467284	8467443	-	15	4	4	5	3	7	0.530515	0.211562	0.824778	0.8606
154	B630019K06Rik	RE-Exon	chrX	8467212	8467290	chrX	8470665	8470734	ff	ORR1B1-int	MaLR	LTR	8467284	8467443	-	0	0	0	2	0	0	-0.736966	0.147601	0.317311	0.2979
155	Bai1	RE-Exon	chr15	74393106	74393184	chr15	74394385	74394441	ff	MIR	MIR	SINE	74393129	74393248	-	0	0	1	0	1	4	-1	0.0762608	0.345779	0.3099
156	Bai1	Exon-RE	chr15	74413333	74413415	chr15	74413575	74413665	ff	MIR	MIR	SINE	74413525	74413579	-	13	13	16	13	9	9	0.40439	0.261993	0.0989602	0.0971
157	Baiap3	RE-Exon	chr17	25392975	25393032	chr17	25393105	25393157	ff	(TCCG)n	Simple_repeat	Simple_repeat	25393010	25393041	+	0	0	0	1	1	2	-1.22239	0.0246002	0.0338949	0.0002
158	Baiap3	RE-Exon	chr17	25392967	25393036	chr17	25393105	25393183	ff	(TCCG)n	Simple_repeat	Simple_repeat	25393010	25393041	+	5	5	4	6	4	9	-0.371969	0.254613	0.368688	0.3223
159	Baz1b	Exon-RE	chr5	135663584	135663625	chr5	135666394	135666439	ff	B1F1	Alu	SINE	135666348	135666413	-	0	0	0	0	2	0	-0.736966	0.147601	0.317311	0.3101
160	Baz1b	Exon-RE	chr5	135686740	135686805	chr5	135690231	135690313	ff	B1F	Alu	SINE	135690211	135690357	-	0	0	1	2	1	2	-1	0.0762608	0.0678892	0.0578
161	Baz2b	Exon-RE	chr2	59963790	59963866	chr2	59999491	59999581	ff	L1MB5	L1	LINE	59999389	59999875	-	6	3	7	5	5	7	-0.0740006	0.426814	1	0.8831
162	Bbs2	Exon-RE	chr8	96600894	96600982	chr8	96602499	96602568	ff	PB1	Alu	SINE	96602517	96602625	-	0	3	0	4	0	2	-0.584963	0.195572	0.486674	0.455
163	Bbs2	RE-Exon	chr8	96602513	96602597	chr8	96603382	96603465	ff	PB1	Alu	SINE	96602517	96602625	-	7	8	3	0	9	4	0.392317	0.268143	1	0.8859
167	BC029726	RE-Exon	chr6	86476171	86476241	chr6	86476871	86476946	ff	(CGG)n	Simple_repeat	Simple_repeat	86476002	86476183	+	1	2	3	1	2	0	0.584963	0.200492	0.261155	0.2659
168	BC029726	Exon-RE	chr6	86482215	86482298	chr6	86544508	86544595	ff	Charlie1	MER1_type	DNA	86544519	86544615	-	1	0	2	2	6	5	-1.41504	0.0098401	0.0765225	0.0767
169	BC032203	Exon-RE	chr17	46967898	46967944	chr17	46995384	46995448	ff	(CGG)n	Simple_repeat	Simple_repeat	46995437	46995460	+	7	5	8	8	9	14	-0.563901	0.196802	0.0765225	0.08
170	BC038155	Exon-RE	chr15	81082209	81082296	chr15	81094313	81094375	ff	MIRb	MIR	SINE	81094362	81094503	+	3	7	6	5	9	8	-0.395929	0.247232	0.4	0.4206
171	Begain	Exon-RE	chr12	110291033	110291070	chr12	110291886	110291963	ff	GC_rich	Low_complexity	Low_complexity	110291923	110292004	+	7	10	4	2	5	7	0.4975	0.222632	0.375825	0.3545
172	Bhlhb9	Exon-RE	chrX	132383220	132383275	chrX	132384443	132384524	ff	MER21B	ERV1	LTR	132384415	132384504	-	2	1	0	3	0	6	-1	0.0762608	0.375825	0.3632
173	Bhlhb9	RE-Exon	chrX	132422310	132422360	chrX	132422909	132422989	ff	URR1A	MER1_type	DNA	132422318	132422557	+	0	0	0	0	0	2	-0.736966	0.147601	0.317311	0.3071
174	Bhlhb9	RE-Exon	chrX	132422344	132422390	chrX	132422910	132422998	ff	URR1A	MER1_type	DNA	132422318	132422557	+	2	2	2	1	1	0	0.847997	0.103321	0.0338949	0.0003
175	Blcap	RE-Exon	chr2	157375170	157375260	chr2	157391983	157392056	ff	MIR3	MIR	SINE	157375252	157375336	-	3	7	5	11	10	8	-0.830075	0.0947109	0.1	0.0932
176	Brd3	Exon-RE	chr2	27315273	27315347	chr2	27316443	27316522	ff	MIRb	MIR	SINE	27316441	27316597	+	5	4	0	6	2	2	-0.115477	0.399754	0.824778	0.85
177	Brd3	RE-Exon	chr2	27316451	27316521	chr2	27317048	27317133	ff	MIRb	MIR	SINE	27316441	27316597	+	4	5	5	5	0	3	0.628031	0.173432	0.246315	0.213
178	C030017K20Rik	Exon-RE	chr4	154839865	154839948	chr4	154840169	154840259	ff	MER5A	MER1_type	DNA	154840235	154840288	+	2	4	9	5	3	2	0.469485	0.238622	0.657905	0.6113
179	C030017K20Rik	RE-Exon	chr4	154840216	154840304	chr4	154840412	154840489	ff	MER5A	MER1_type	DNA	154840235	154840288	+	2	4	7	2	2	4	0.540568	0.207872	0.345779	0.3105
180	C030017K20Rik	RE-Exon	chr4	154840235	154840304	chr4	154840416	154840446	ff	MER5A	MER1_type	DNA	154840235	154840288	+	0	2	1	0	0	0	1	0.0787208	0.121335	0.1481
181	C130026L21Rik	Exon-RE	chr5	112010799	112010887	chr5	112011196	112011286	ff	MLT1F	MaLR	LTR	112011190	112011322	-	8	7	11	8	5	0	0.857981	0.0947109	0.184039	0.1744
182	C130026L21Rik	RE-Exon	chr5	112011226	112011314	chr5	112011439	112011528	ff	MLT1F	MaLR	LTR	112011190	112011322	-	6	7	6	6	5	5	0.211504	0.389914	0.0989602	0.091
183	C230004F18Rik	Exon-RE	chrX	58387896	58387970	chrX	58390468	58390543	ff	Charlie2a	MER1_type	DNA	58390472	58390593	-	0	1	1	0	0	2	0	0.560886	0.813664	0.7597
184	C230004F18Rik	Exon-RE	chrX	58387885	58387970	chrX	58426159	58426221	ff	L1MC	L1	LINE	58426050	58426261	+	23	20	20	14	13	17	0.489805	0.223862	0.0463016	0.0293
185	C230004F18Rik	Exon-RE	chrX	58387886	58387970	chrX	58456870	58456945	ff	ORR1D1	MaLR	LTR	58456683	58457037	+	22	13	17	20	21	25	-0.327165	0.270603	0.4	0.4186
186	C230004F18Rik	RE-Exon	chrX	58426139	58426215	chrX	58428301	58428386	ff	L1MC	L1	LINE	58426050	58426261	+	9	8	9	17	14	6	-0.463947	0.222632	0.506555	0.5347
187	C230091D08Rik	RE-Exon	chr7	66453474	66453512	chr7	66564996	66565078	ff	Lx2B	L1	LINE	66453003	66454153	-	0	0	0	6	2	0	-1.87447	0.00246002	0.121335	0.1507
188	C230091D08Rik	Exon-RE	chr7	66565020	66565095	chr7	66585929	66586012	ff	L1M2	L1	LINE	66585766	66586733	-	0	1	2	2	0	0	0.263034	0.356704	0.637352	0.5868
189	C230091D08Rik	Exon-RE	chr7	66573271	66573342	chr7	66585929	66586019	ff	L1M2	L1	LINE	66585766	66586733	-	3	6	4	4	9	4	-0.321928	0.300123	0.486674	0.4506
190	C230091D08Rik	Exon-RE	chr7	66573281	66573342	chr7	66589251	66589300	ff	ORR1B1	MaLR	LTR	66589183	66589529	+	0	1	0	2	0	1	-0.584963	0.195572	0.345779	0.3169
191	C230091D08Rik	Exon-RE	chr7	66577891	66577951	chr7	66585928	66585984	ff	L1M2	L1	LINE	66585766	66586733	-	2	0	0	0	0	1	0.321928	0.322263	0.796253	0.7435
192	Cab39	Exon-RE	chr1	87741163	87741226	chr1	87741547	87741614	ff	MIR3	MIR	SINE	87741597	87741758	+	2	2	2	1	0	1	0.847997	0.103321	0.0338949	0.0002
193	Calr3	RE-Exon	chr8	74959064	74959151	chr8	74962377	74962453	ff	PB1D10	Alu	SINE	74959021	74959127	+	2	4	2	2	1	0	0.874469	0.0934809	0.104571	0.1121
194	Camta1	Exon-RE	chr4	150512460	150512547	chr4	150513553	150513636	ff	RMER17C	ERVK	LTR	150513488	150513621	+	5	12	17	14	0	13	0.302563	0.325953	1	0.8821
195	Caprin1	Exon-RE	chr2	103623298	103623360	chr2	103628293	103628358	ff	L3	CR1	LINE	103628278	103628348	+	2	3	3	5	4	4	-0.540568	0.201722	0.0431144	0.016
196	Caprin1	RE-Exon	chr2	103628301	103628358	chr2	103636886	103636972	ff	L3	CR1	LINE	103628278	103628348	+	0	2	2	2	0	0	0.485427	0.234932	0.456057	0.4484
197	Car9	RE-Exon	chr4	43520751	43520834	chr4	43521456	43521530	ff	PB1D10	Alu	SINE	43520711	43520823	-	2	4	5	5	6	2	-0.192645	0.354244	0.500184	0.4985
198	Car9	RE-Exon	chr4	43520756	43520834	chr4	43521553	43521590	ff	PB1D10	Alu	SINE	43520711	43520823	-	0	0	0	1	3	0	-1.22239	0.0246002	0.121335	0.1512
199	Ccdc124	Exon-RE	chr8	73393883	73393972	chr8	73396942	73397029	ff	B4	B4	SINE	73396922	73396954	+	5	4	5	0	2	2	1.28011	0.0307503	0.0431144	0.0155
200	Ccdc126	Exon-RE	chr6	49269405	49269476	chr6	49279412	49279460	ff	L1MA4	L1	LINE	49279414	49279571	-	0	2	0	1	3	0	-0.485427	0.221402	0.486674	0.4437
201	Ccdc126	RE-Exon	chr6	49279423	49279501	chr6	49283909	49283987	ff	L1MA4	L1	LINE	49279414	49279571	-	4	1	3	0	3	0	0.874469	0.0934809	0.17753	0.1578
202	Ccdc75	Exon-RE	chr17	79237175	79237241	chr17	79237589	79237674	ff	RSINE1	B4	SINE	79237608	79237737	-	4	3	5	6	3	7	-0.341037	0.268143	0.375825	0.3541
203	Ccdc75	RE-Exon	chr17	79237635	79237721	chr17	79238325	79238412	ff	RSINE1	B4	SINE	79237608	79237737	-	10	6	10	3	5	8	0.610053	0.177122	0.121183	0.1217
204	Ccndbp1	RE-Exon	chr2	120840311	120840397	chr2	120841865	120841913	ff	B4A	B4	SINE	120840225	120840478	-	12	11	11	13	9	8	0.165059	0.407134	0.506555	0.5401
205	Ccnl1	Exon-RE	chr3	65755391	65755474	chr3	65756657	65756746	ff	ID_B1	B4	SINE	65756638	65756762	+	8	2	4	4	8	4	-0.160465	0.367774	0.637352	0.5862
206	Cd163	Exon-RE	chr6	124268018	124268104	chr6	124271509	124271594	ff	RLTR19-int	ERVK	LTR	124271100	124271977	-	12	13	10	14	6	6	0.389947	0.269373	0.506555	0.5381
207	Cdadc1	RE-Exon	chr14	60190674	60190749	chr14	60192482	60192568	ff	B4A	B4	SINE	60190549	60190839	-	3	0	0	4	4	5	-1.41504	0.0098401	0.0431144	0.0144
208	Cdc42	RE-Exon	chr4	136879834	136879921	chr4	136884625	136884713	ff	PB1D7	Alu	SINE	136879854	136879941	+	1	5	3	3	2	2	0.263034	0.356704	0.653095	0.5992
209	Cdc42bpa	Exon-RE	chr1	181891334	181891416	chr1	181901011	181901076	ff	PB1D10	Alu	SINE	181901004	181901090	-	5	3	0	5	4	2	-0.347923	0.265683	0.657905	0.6138
210	Cdh2	Exon-RE	chr18	16780633	16780712	chr4	86749334	86749410	rf	BGLII	ERVK	LTR	86749269	86749334	+	10	13	10	9	9	10	0.215729	0.386224	0.0989602	0.0945
211	Cdk11b	RE-Exon	chr4	155013046	155013097	chr4	155013700	155013783	ff	RSINE1	B4	SINE	155012985	155013112	+	2	3	2	2	0	1	0.736966	0.154982	0.104571	0.1081
212	Cdk13	Exon-RE	chr13	17813043	17813126	chr13	17814979	17815063	ff	Charlie2b	MER1_type	DNA	17814962	17815261	+	11	6	7	7	11	16	-0.454566	0.231242	0.261155	0.2438
213	Cecr5	RE-Exon	chr6	120462027	120462108	chr6	120464415	120464502	ff	B1_Mur1	Alu	SINE	120461949	120462069	+	6	4	3	5	2	4	0.192645	0.394834	0.657905	0.6124
214	Celf2	Exon-RE	chr2	6642568	6642658	chr2	6793254	6793325	ff	(CCCCG)n	Simple_repeat	Simple_repeat	6793098	6793294	+	4	8	2	4	6	3	0.0874628	0.461255	1	0.8838
215	Celf2	Exon-RE	chr2	6642568	6642658	chr2	6793401	6793490	ff	(CGG)n	Simple_repeat	Simple_repeat	6793488	6793549	+	153	163	141	135	151	167	0.0126	0.488315	1	0.8839
218	Chrm4	Exon-RE	chr2	91769141	91769226	chr2	91770614	91770691	ff	MIRc	MIR	SINE	91770625	91770744	+	0	1	0	2	3	2	-1.32193	0.0159902	0.0431144	0.0139
219	Chrm4	Exon-RE	chr2	91769677	91769749	chr2	91770615	91770699	ff	MIRc	MIR	SINE	91770625	91770744	+	0	2	0	2	0	3	-0.678072	0.159902	0.345779	0.3065
220	Ciita	Exon-RE	chr16	10503921	10504005	chr16	10514976	10515062	ff	MER81	AcHobo	DNA	10515031	10515126	+	3	2	8	0	5	4	0.415037	0.260763	1	0.8792
221	Clip4	Exon-RE	chr17	72130728	72130807	chr17	72130941	72131017	ff	L3	CR1	LINE	72130891	72131023	+	7	7	7	5	6	8	0.125531	0.440344	0.486674	0.4562
222	Clip4	Exon-RE	chr17	72156011	72156078	chr17	72157595	72157650	ff	B4	B4	SINE	72157550	72157748	-	0	3	0	0	0	0	1	0.0787208	0.317311	0.2965
223	Clk4	RE-Exon	chr11	51082272	51082346	chr11	51084037	51084096	ff	L1M5	L1	LINE	51082273	51082411	-	1	1	3	2	1	1	0.192645	0.394834	0.796253	0.7393
224	Clk4	RE-Exon	chr11	51082269	51082346	chr11	51085300	51085389	ff	L1M5	L1	LINE	51082273	51082411	-	0	3	2	2	3	3	-0.459432	0.230012	0.345779	0.3111
225	Clu	RE-Exon	chr14	66588009	66588088	chr14	66590567	66590637	ff	MIR3	MIR	SINE	66588055	66588109	-	0	0	0	2	0	0	-0.736966	0.147601	0.317311	0.3052
226	Clu	RE-Exon	chr14	66588644	66588733	chr14	66590566	66590654	ff	MER5A	MER1_type	DNA	66588597	66588658	+	17	8	11	14	12	8	0.0759489	0.466175	1	0.8816
227	Cnot7	Exon-RE	chr8	41586182	41586265	chr8	41587641	41587694	ff	MER5A	MER1_type	DNA	41587624	41587715	+	6	5	7	8	0	0	0.932886	0.0799508	0.506555	0.5426
228	Cntln	Exon-RE	chr4	84625350	84625422	chr4	84630270	84630340	ff	L1_Mur3	L1	LINE	84630052	84630288	-	7	5	6	0	2	5	1.07039	0.0455105	0.0765225	0.0784
232	Cntn3	Exon-RE	chr6	102414568	102414656	chr6	102514144	102514213	ff	GC_rich	Low_complexity	Low_complexity	102514164	102514194	+	2	2	9	5	11	5	-0.584963	0.195572	0.261155	0.2524
233	Ctsa	RE-Exon	chr2	164662274	164662355	chr2	164665613	164665680	ff	MIRc	MIR	SINE	164662243	164662333	-	1	0	0	0	3	2	-1	0.0762608	0.246315	0.2198
234	Ctsa	RE-Exon	chr2	164662266	164662356	chr2	164665610	164665677	ff	MIRc	MIR	SINE	164662243	164662333	-	0	3	3	7	2	1	-0.530515	0.206642	0.824778	0.8587
235	Cul4b	Exon-RE	chrX	35925578	35925654	chrX	35939988	35940059	ff	Lx9	L1	LINE	35939900	35940140	-	1	1	1	4	3	2	-1	0.0762608	0.036904	0.0044
236	Cux2	Exon-RE	chr5	122374838	122374923	chr5	122499784	122499835	ff	(CGG)n	Simple_repeat	Simple_repeat	122499833	122499864	+	3	1	2	2	0	2	0.36257	0.289053	0.486674	0.4485
237	Cux2	Exon-RE	chr5	122493778	122493852	chr5	122499784	122499838	ff	(CGG)n	Simple_repeat	Simple_repeat	122499833	122499864	+	13	11	8	9	7	10	0.271302	0.340713	0.4	0.4199
238	Cyld	Exon-RE	chr8	91226273	91226335	chr8	91226757	91226818	ff	Lx8	L1	LINE	91226363	91227506	-	0	4	6	0	3	1	0.893085	0.0848708	0.375825	0.3588
239	Cyld	RE-Exon	chr8	91226906	91226986	chr8	91229122	91229205	ff	Lx8	L1	LINE	91226363	91227506	-	5	3	3	2	5	5	-0.0995357	0.412054	0.813664	0.762
240	Cyld	Exon-RE	chr8	91233826	91233892	chr8	91239899	91239964	ff	Lx8	L1	LINE	91239671	91239966	-	2	2	2	0	1	0	1.16993	0.0418204	0.0338949	0.0002
241	D16H22S680E	Exon-RE	chr16	18316737	18316825	chr16	18319835	18319885	ff	Ricksha_c	MuDR	DNA	18319683	18319969	+	9	8	9	11	15	7	-0.311944	0.301353	0.506555	0.5434
242	D16H22S680E	RE-Exon	chr16	18319805	18319879	chr16	18324449	18324538	ff	Ricksha_c	MuDR	DNA	18319683	18319969	+	20	17	19	19	22	10	0.127756	0.431734	1	0.8804
243	D430019H16Rik	RE-Exon	chr12	106714158	106714248	chr12	106725814	106725904	ff	L2c	L2	LINE	106714125	106714239	-	60	57	59	64	65	51	-0.0318841	0.437884	0.7	0.6901
244	Dab1	Exon-RE	chr4	103834483	103834552	chr4	103953072	103953160	ff	L3	CR1	LINE	103953085	103953152	+	17	15	9	8	12	10	0.415037	0.260763	0.4	0.4209
245	Dab1	RE-Exon	chr4	103953098	103953184	chr4	104151678	104151767	ff	L3	CR1	LINE	103953085	103953152	+	3	5	4	5	3	5	-0.0931094	0.418204	0.637352	0.591
246	Dab1	RE-Exon	chr4	104018794	104018874	chr4	104151676	104151744	ff	RMER15	ERVL	LTR	104018675	104018946	-	2	0	0	0	0	0	0.736966	0.154982	0.317311	0.3066
247	Dapk3	RE-Exon	chr10	80646073	80646162	chr10	80646719	80646806	ff	B1F	Alu	SINE	80646107	80646182	-	5	7	9	0	7	7	0.4975	0.222632	0.486674	0.4563
248	Dbx2	Exon-RE	chr15	95485005	95485085	chr15	95496502	95496572	ff	RSINE1	B4	SINE	95496448	95496523	-	4	3	3	4	1	2	0.378512	0.280443	0.368688	0.3264
249	Dctn2	RE-Exon	chr10	126710013	126710098	chr10	126711769	126711851	ff	PB1D7	Alu	SINE	126709974	126710085	-	0	3	5	3	5	3	-0.347923	0.265683	0.637352	0.5826
250	Dctn2	Exon-RE	chr10	126715379	126715461	chr10	126717221	126717267	ff	B4	B4	SINE	126717237	126717390	+	2	4	0	1	1	0	0.847997	0.103321	0.368688	0.3252
251	Dcun1d5	Exon-RE	chr9	7205313	7205399	chr9	7206072	7206158	ff	MER102a	MER1_type	DNA	7205968	7206176	+	3	7	8	4	8	5	0.0703893	0.469865	1	0.8842
252	Ddx27	Exon-RE	chr2	166857065	166857152	chr2	166858209	166858257	ff	PB1D9	Alu	SINE	166858208	166858306	+	2	4	3	7	2	3	-0.321928	0.300123	0.822187	0.8148
253	Ddx27	RE-Exon	chr2	166858886	166858959	chr2	166859061	166859117	ff	Lx8	L1	LINE	166858827	166858922	-	2	0	0	0	0	0	0.736966	0.154982	0.317311	0.3035
254	Dexi	RE-Exon	chr16	10519179	10519259	chr16	10542364	10542432	ff	RSINE1	B4	SINE	10519124	10519261	+	1	2	3	3	1	0	0.36257	0.289053	0.500184	0.5023
255	Dexi	Exon-RE	chr16	10530836	10530903	chr16	10531691	10531742	ff	ID_B1	B4	SINE	10531642	10531815	-	2	0	0	1	0	0	0.321928	0.322263	0.796253	0.7402
256	Dexi	Exon-RE	chr16	10530835	10530903	chr16	10536305	10536380	ff	ID2	ID	SINE	10536365	10536444	+	4	0	2	0	3	1	0.36257	0.289053	0.657905	0.6184
257	Dexi	Exon-RE	chr16	10530836	10530903	chr16	10541144	10541198	ff	MLT1A0	MaLR	LTR	10541174	10541281	+	0	0	0	2	0	0	-0.736966	0.147601	0.317311	0.3081
258	Dffb	Exon-RE	chr4	153345688	153345766	chr4	153345992	153346081	ff	B4A	B4	SINE	153345839	153346085	-	7	7	6	5	3	8	0.275634	0.338253	0.506555	0.5344
259	Dffb	RE-Exon	chr4	153346097	153346166	chr4	153346714	153346775	ff	MER2	MER2_type	DNA	153346089	153346196	+	0	2	0	0	0	1	0.321928	0.322263	0.796253	0.7422
260	Dgkz	RE-Exon	chr16	32123723	32123749	chr2	91780919	91781004	rf	B1_Mur4	Alu	SINE	32123667	32123814	+	45	12	31	20	47	20	0.0159415	0.484625	0.824778	0.8562
261	Dgkz	RE-Exon	chr2	91776148	91776236	chr2	91776679	91776722	ff	(TCCG)n	Simple_repeat	Simple_repeat	91776145	91776171	+	3	3	3	7	2	4	-0.415037	0.244772	0.486674	0.4516
262	Dgkz	Exon-RE	chr2	91784967	91785024	chr2	91806184	91806267	ff	MIRc	MIR	SINE	91806213	91806311	+	3	1	1	0	1	2	0.415037	0.260763	0.486674	0.4494
263	Dhx34	Exon-RE	chr7	16804210	16804298	chr7	16806399	16806480	ff	ID_B1	B4	SINE	16806331	16806453	-	0	1	1	3	2	2	-1	0.0762608	0.0431144	0.0158
264	Dip2b	Exon-RE	chr15	100011778	100011864	chr15	100012941	100013028	ff	L2a	L2	LINE	100012881	100013243	+	0	6	5	0	2	6	0.347923	0.292743	0.822187	0.8102
265	Dip2b	RE-Exon	chr15	100012994	100013075	chr15	100013435	100013517	ff	L2a	L2	LINE	100012881	100013243	+	4	3	4	3	3	0	0.63743	0.168512	0.0989602	0.0955
266	Dlgap3	RE-Exon	chr4	126849741	126849826	chr4	126870316	126870394	ff	MIRc	MIR	SINE	126849705	126849747	-	0	2	4	2	2	6	-0.530515	0.206642	0.486674	0.4483
267	Dlgap3	RE-Exon	chr4	126874050	126874137	chr4	126876914	126876986	ff	L2c	L2	LINE	126873862	126874165	-	4	5	5	2	8	2	0.180572	0.397294	0.500184	0.5053
268	Dlgap4	Exon-RE	chr2	156490633	156490717	chr2	156493695	156493782	ff	URR1A	MER1_type	DNA	156493502	156493708	-	3	5	6	6	7	4	-0.234465	0.330873	0.375825	0.3571
269	Dlgap4	RE-Exon	chr2	156570151	156570224	chr2	156571569	156571611	ff	B2_Mm2	B2	SINE	156569981	156570155	-	2	0	0	0	0	0	0.736966	0.154982	0.317311	0.3062
270	Dnajc7	Exon-RE	chr11	100446297	100446368	chr11	100450992	100451077	ff	L3b	CR1	LINE	100450927	100451123	+	24	14	14	10	15	10	0.533432	0.209102	0.261155	0.2499
271	Dnajc7	RE-Exon	chr11	100459291	100459367	chr11	100459928	100460009	ff	ID_B1	B4	SINE	100459153	100459354	-	0	0	1	3	1	0	-0.807355	0.105781	0.345779	0.3016
272	Dopey2	RE-Exon	chr16	93725909	93725987	chr16	93739396	93739482	ff	MLT1B	MaLR	LTR	93725772	93726060	+	4	3	4	3	3	2	0.347923	0.292743	0.0989602	0.0956
273	Dopey2	RE-Exon	chr16	93749538	93749628	chr16	93750132	93750200	ff	RMER15	ERVL	LTR	93749614	93749760	-	4	4	3	0	3	1	1	0.0787208	0.0721982	0.0612
274	Dopey2	Exon-RE	chr16	93777652	93777735	chr16	93780615	93780656	ff	ORR1E	MaLR	LTR	93780551	93780833	-	0	0	1	0	2	0	-0.321928	0.300123	0.796253	0.7352
275	Dpp9	RE-Exon	chr17	56332499	56332577	chr17	56333837	56333908	ff	ORR1B1-int	MaLR	LTR	56331546	56332961	+	2	5	5	5	3	1	0.321928	0.322263	0.486674	0.46
276	DQ716012	Exon-RE	chr17	27095077	27095128	chr17	27096346	27096426	ff	CT-rich	Low_complexity	Low_complexity	27096203	27096435	+	0	0	0	2	2	2	-1.58496	0.00615006	0.0253473	0
277	DQ716012	Exon-RE	chr17	27095075	27095164	chr17	27096345	27096434	ff	CT-rich	Low_complexity	Low_complexity	27096203	27096435	+	25	16	14	21	18	18	-0.0489096	0.436654	0.506555	0.5425
278	Drd2	RE-Exon	chr9	49204109	49204197	chr9	49207839	49207929	ff	MIRb	MIR	SINE	49204174	49204358	-	0	4	0	3	3	2	-0.652077	0.166052	0.500184	0.5058
279	Drd2	Exon-RE	chr9	49213124	49213185	chr9	49214198	49214241	ff	MIRb	MIR	SINE	49214149	49214277	-	0	0	0	1	2	0	-1	0.0762608	0.121335	0.1433
280	Dtwd2	Exon-RE	chr18	49888025	49888112	chr18	49888823	49888877	ff	L1_Rod	L1	LINE	49888747	49889131	+	0	0	0	4	2	2	-1.87447	0.00246002	0.0338949	0.0002
281	Dusp11	Exon-RE	chr6	85903399	85903486	chr6	85903829	85903899	ff	B3A	B2	SINE	85903848	85904039	+	1	2	0	7	2	2	-1.22239	0.0246002	0.104571	0.1138
282	Dusp11	RE-Exon	chr6	85905339	85905392	chr6	85908576	85908665	ff	PB1D10	Alu	SINE	85905296	85905412	+	4	5	0	0	7	10	-0.736966	0.147601	0.375825	0.3581
283	Dynll2	Exon-RE	chr11	87797429	87797511	chr11	87815333	87815397	ff	RMER15	ERVL	LTR	87815275	87815374	-	5	3	1	3	6	2	-0.222392	0.339483	0.657905	0.6226
284	Dzip3	Exon-RE	chr16	48972359	48972448	chr16	48972584	48972666	ff	HERV16-int	ERVL	LTR	48972538	48972916	+	7	6	3	10	4	4	-0.14439	0.377614	0.824778	0.8559
285	Dzip3	RE-Exon	chr16	48972630	48972719	chr16	48975534	48975617	ff	HERV16-int	ERVL	LTR	48972538	48972916	+	3	6	3	8	6	10	-0.847997	0.0934809	0.0721982	0.061
286	Dzip3	RE-Exon	chr16	48990380	48990457	chr16	48993902	48993954	ff	ORR1E	MaLR	LTR	48990310	48990653	-	0	1	0	0	0	2	-0.321928	0.300123	0.796253	0.7343
287	Eapp	RE-Exon	chr12	55791266	55791341	chr12	55792985	55793070	ff	B1_Mus1	Alu	SINE	55791286	55791320	-	0	3	2	0	0	0	1.41504	0.0246002	0.121335	0.1518
288	Eapp	Exon-RE	chr12	55793872	55793942	chr12	55796446	55796531	ff	MIRb	MIR	SINE	55796407	55796503	-	2	2	1	4	3	0	-0.321928	0.300123	0.506555	0.54
289	Eif2s3y	RE-Exon	chr5	149992355	149992430	chrY	359877	359967	rr	MTE2a	MaLR	LTR	149992347	149992520	+	5	6	3	5	7	4	-0.160465	0.367774	0.657905	0.621
290	Eif2s3y	Exon-RE	chrY	353037	353124	chrY	353431	353502	ff	PB1D9	Alu	SINE	353420	353540	-	0	4	3	2	1	3	0.152003	0.423124	0.657905	0.6223
291	Eif2s3y	RE-Exon	chrY	353480	353544	chrY	353806	353893	ff	PB1D9	Alu	SINE	353420	353540	-	2	4	2	3	2	1	0.289507	0.334563	0.486674	0.4463
292	Eif2s3y	Exon-RE	chrY	359828	359915	chrY	371403	371468	ff	MTE2a	MaLR	LTR	371381	371553	+	2	0	6	6	3	7	-0.788496	0.107011	0.184039	0.169
293	Eif4e3	Exon-RE	chr6	99601713	99601784	chr6	99619416	99619506	ff	MIRc	MIR	SINE	99619380	99619507	-	15	20	22	24	22	14	-0.0703893	0.431734	0.657905	0.6198
294	Eif4enif1	RE-Exon	chr11	3102914	3102994	chr11	3103632	3103721	ff	(CGGG)n	Simple_repeat	Simple_repeat	3102850	3102930	+	24	21	17	21	24	27	-0.206451	0.344403	0.261155	0.2484
295	Elfn2	Exon-RE	chr15	78505078	78505168	chr15	78511941	78512031	ff	L2a	L2	LINE	78512010	78512069	-	29	32	23	31	34	28	-0.142019	0.380074	0.7	0.6904
296	Eny2	Exon-RE	chr15	44261092	44261180	chr15	44262235	44262307	ff	MLT1K	MaLR	LTR	44262071	44262322	-	3	2	0	1	2	6	-0.584963	0.195572	0.657905	0.6135
297	Eny2	RE-Exon	chr15	44262258	44262337	chr15	44263981	44264052	ff	MLT1K	MaLR	LTR	44262071	44262322	-	0	3	1	7	1	3	-1	0.0762608	0.261155	0.2558
298	Epb4.1l1	RE-Exon	chr2	156264167	156264227	chr2	156264319	156264362	ff	L2	L2	LINE	156264152	156264221	+	2	0	0	0	1	1	0	0.560886	0.813664	0.7584
299	Epb4.1l1	Exon-RE	chr2	156264328	156264367	chr2	156317278	156317366	ff	B3A	B2	SINE	156317264	156317445	-	0	0	0	0	3	0	-1	0.0762608	0.317311	0.3044
300	Epb4.1l1	Exon-RE	chr2	156301697	156301739	chr2	156317277	156317352	ff	B3A	B2	SINE	156317264	156317445	-	1	3	3	0	4	4	-0.137504	0.387454	0.500184	0.4987
302	Eri3	Exon-RE	chr4	117287794	117287843	chr4	117294054	117294119	ff	MTD-int	MaLR	LTR	117294064	117294257	-	0	1	1	0	2	0	0	0.560886	0.813664	0.7548
303	Eri3	RE-Exon	chr4	117294102	117294162	chr4	117346343	117346418	ff	MTD-int	MaLR	LTR	117294064	117294257	-	1	3	0	1	0	1	0.485427	0.234932	0.637352	0.5904
304	Eri3	RE-Exon	chr4	117334111	117334200	chr4	117346343	117346425	ff	MIRm	MIR	SINE	117334178	117334236	-	6	3	6	4	2	6	0.263034	0.356704	0.486674	0.4507
305	Erlec1	RE-Exon	chr11	30800911	30800984	chr11	30834670	30834739	ff	Lx5	L1	LINE	30800434	30802426	-	4	6	6	5	5	5	0.0780025	0.464945	0.4795	0.4522
306	Erlec1	RE-Exon	chr11	30824490	30824539	chr11	30834671	30834736	ff	Lx2	L1	LINE	30824136	30825614	-	0	0	0	2	1	0	-1	0.0762608	0.121335	0.1473
307	Erlec1	RE-Exon	chr11	30853058	30853115	chr11	30853913	30853977	ff	B1_Mur3	Alu	SINE	30852974	30853063	+	0	0	0	1	2	1	-1.22239	0.0246002	0.0338949	0.0001
308	Esyt3	RE-Exon	chr9	99203003	99203082	chr9	99210569	99210622	ff	ORR1D2	MaLR	LTR	99202807	99203146	+	4	4	3	4	1	4	0.222392	0.383764	0.796253	0.7359
309	Fam113b	RE-Exon	chr15	97077867	97077938	chr15	97107763	97107847	ff	GC_rich	Low_complexity	Low_complexity	97077893	97078000	+	4	5	5	6	3	3	0.180572	0.397294	0.500184	0.4985
310	Fam113b	Exon-RE	chr15	97191678	97191765	chr15	97211934	97211997	ff	ID_B1	B4	SINE	97211921	97212134	-	0	2	3	2	3	0	0	0.560886	1	0.8735
311	Fam160b2	RE-Exon	chr14	70988956	70989040	chr14	70989935	70990019	ff	PB1D10	Alu	SINE	70989011	70989097	+	1	3	3	4	0	1	0.321928	0.322263	0.653095	0.6146
312	Fam160b2	Exon-RE	chr14	70993777	70993853	chr14	71001960	71002039	ff	ID_B1	B4	SINE	71002035	71002201	+	4	0	0	0	2	3	-0.192645	0.354244	0.816639	0.7719
313	Fam54b	Exon-RE	chr4	134088582	134088665	chr4	134090818	134090905	ff	GC_rich	Low_complexity	Low_complexity	134090841	134090863	+	5	5	10	6	8	8	-0.120294	0.393604	0.500184	0.4995
314	Fam55d	RE-Exon	chr9	48122596	48122684	chr9	48163068	48163127	ff	L1MB2	L1	LINE	48122124	48122936	-	3	2	2	3	0	3	0.152003	0.423124	0.813664	0.7603
315	Fam55d	RE-Exon	chr9	48170191	48170256	chr9	48183954	48183997	ff	RMER5	ERV1	LTR	48169774	48170234	+	0	0	1	2	0	0	-0.321928	0.300123	0.796253	0.7343
316	Fars2	Exon-RE	chr13	36209804	36209872	chr13	36240228	36240297	ff	L1MB3	L1	LINE	36239700	36240303	-	3	2	0	0	0	0	1.41504	0.0246002	0.121335	0.1495
317	Fars2	RE-Exon	chr13	36223346	36223378	chr13	36296377	36296455	ff	MIRc	MIR	SINE	36223273	36223413	-	0	0	0	2	0	0	-0.736966	0.147601	0.317311	0.3086
318	Fars2	RE-Exon	chr13	36240227	36240310	chr13	36296375	36296453	ff	L1MB3	L1	LINE	36239700	36240303	-	3	0	3	0	0	0	1.58496	0.0159902	0.113846	0.1232
319	Fars2	RE-Exon	chr13	36299532	36299612	chr13	36323988	36324057	ff	MIR	MIR	SINE	36299490	36299550	-	1	0	4	1	4	2	-0.321928	0.300123	0.500184	0.5045
320	Fbf1	Exon-RE	chr11	116021381	116021421	chr11	116021757	116021833	ff	B4A	B4	SINE	116021772	116022065	+	1	2	1	0	1	3	0	0.560886	0.816639	0.7636
321	Fbf1	RE-Exon	chr11	116021808	116021879	chr11	116022738	116022817	ff	B4A	B4	SINE	116021772	116022065	+	0	0	5	2	2	7	-0.807355	0.105781	0.261155	0.2542
322	Fbl	RE-Exon	chr7	28962943	28962996	chr7	28963223	28963300	ff	L2b	L2	LINE	28962857	28963004	+	3	0	1	4	4	2	-0.893085	0.0836408	0.121183	0.1219
323	Fbxo44	RE-Exon	chr4	147532181	147532265	chr4	147532644	147532730	ff	PB1D10	Alu	SINE	147532258	147532360	-	8	9	10	8	11	10	-0.0931094	0.418204	0.500184	0.4973
324	Fcho1	Exon-RE	chr8	74245716	74245757	chr8	74253176	74253248	ff	PB1D10	Alu	SINE	74253158	74253262	-	2	2	2	2	1	2	0.169925	0.405904	0.317311	0.304
325	Fermt2	Exon-RE	chr14	46095698	46095786	chr14	46096091	46096176	ff	GA-rich	Low_complexity	Low_complexity	46096129	46096213	+	12	12	8	8	12	10	0.0848889	0.462485	0.637352	0.5818
326	Fez1	RE-Exon	chr9	36629880	36629957	chr9	36651244	36651330	ff	ID2	ID	SINE	36629912	36629994	-	2	6	4	6	5	4	-0.263034	0.321033	0.500184	0.5003
327	Fez1	RE-Exon	chr9	36679499	36679572	chr9	36683879	36683923	ff	B1F1	Alu	SINE	36679469	36679593	-	0	0	0	3	0	0	-1	0.0762608	0.317311	0.3027
328	Fez1	Exon-RE	chr9	36683887	36683944	chr9	36685104	36685167	ff	ID_B1	B4	SINE	36685103	36685205	-	2	1	0	0	0	1	0.584963	0.200492	0.345779	0.3043
329	Fis1	RE-Exon	chr4	29353699	29353724	chr5	137438868	137438957	rf	Lx2	L1	LINE	29352181	29354010	+	7	8	20	0	2	11	1.24793	0.0332103	0.4	0.407
330	Fis1	Exon-RE	chr5	137429298	137429375	chr5	137430748	137430799	ff	B4A	B4	SINE	137430665	137430810	+	1	2	0	0	0	0	1	0.0787208	0.121335	0.147
331	Fis1	RE-Exon	chr5	137440195	137440264	chr5	137440962	137441039	ff	PB1D9	Alu	SINE	137440174	137440282	+	1	1	1	5	3	2	-1.11548	0.0307503	0.036904	0.0045
332	Foxk2	RE-Exon	chr11	121128197	121128283	chr11	121146733	121146823	ff	B1_Mur2	Alu	SINE	121128151	121128304	-	8	4	5	4	2	1	1	0.0787208	0.0765225	0.0762
333	Fry	Exon-RE	chr5	150921297	150921383	chr5	150942841	150942926	ff	ID4	ID	SINE	150942806	150942907	-	6	15	12	8	11	14	0	0.560886	1	0.8848
334	Fry	Exon-RE	chr5	151274099	151274182	chr5	151278742	151278768	ff	ORR1B1	MaLR	LTR	151278535	151278897	+	0	0	1	3	1	1	-1	0.0762608	0.0989602	0.0925
335	Fyco1	Exon-RE	chr9	123728221	123728307	chr9	123730069	123730095	ff	ID4	ID	SINE	123730019	123730093	-	0	1	2	0	0	0	1	0.0787208	0.121335	0.1471
336	Fyco1	RE-Exon	chr9	123730070	123730107	chr9	123731435	123731513	ff	ID4	ID	SINE	123730019	123730093	-	1	1	3	2	3	3	-0.459432	0.230012	0.238593	0.2139
337	Gap43	Exon-RE	chr16	42249138	42249226	chr16	42264585	42264671	ff	PB1D7	Alu	SINE	42264563	42264675	+	7	4	2	0	1	3	1.19265	0.0369004	0.2	0.1993
338	Gas8	Exon-RE	chr8	126052279	126052361	chr8	126052457	126052520	ff	PB1	Alu	SINE	126052444	126052558	-	5	6	5	8	0	4	0.341037	0.295203	0.506555	0.5382
339	Gdpd5	RE-Exon	chr7	106553619	106553707	chr7	106558917	106559000	ff	MIRm	MIR	SINE	106553574	106553697	-	24	13	17	18	22	15	-0.025091	0.439114	1	0.8859
340	Gfm2	Exon-RE	chr13	97920286	97920365	chr13	97921587	97921657	ff	B1_Mur2	Alu	SINE	97921565	97921699	-	10	6	8	6	2	4	0.847997	0.103321	0.0765225	0.0703
341	Ggcx	Exon-RE	chr6	72368384	72368458	chr6	72369009	72369093	ff	L3	CR1	LINE	72369044	72369170	+	2	2	1	0	2	1	0.415037	0.260763	0.345779	0.3053
342	Ggcx	RE-Exon	chr6	72372113	72372185	chr6	72372408	72372473	ff	B1F1	Alu	SINE	72372099	72372242	+	1	0	2	1	1	1	0	0.560886	1	0.8826
343	Glrb	Exon-RE	chr3	80683581	80683653	chr3	80697049	80697131	ff	PB1D10	Alu	SINE	80697046	80697149	+	3	0	3	2	2	7	-0.63743	0.168512	0.822187	0.8186
344	Glrb	RE-Exon	chr3	80697142	80697209	chr3	80715889	80715932	ff	PB1D10	Alu	SINE	80697046	80697149	+	1	0	2	0	0	1	0.584963	0.200492	0.345779	0.3102
345	Gm10754	RE-Exon	chr10	97192037	97192125	chr10	97215138	97215219	ff	ORR1A3	MaLR	LTR	97192031	97192104	+	0	5	3	0	0	0	1.87447	0.00369004	0.121335	0.1428
346	Gm10754	RE-Exon	chr10	97208384	97208468	chr10	97215139	97215226	ff	MTB_Mm	MaLR	LTR	97208290	97208686	+	3	5	14	3	6	9	0.251539	0.362854	1	0.8824
347	Gm10754	Exon-RE	chr10	97215164	97215243	chr10	97250565	97250634	ff	Lx7	L1	LINE	97250614	97250696	-	3	4	2	8	5	4	-0.736966	0.147601	0.0765225	0.0794
348	Gm10754	RE-Exon	chr10	97250568	97250638	chr10	97270121	97270170	ff	Lx7	L1	LINE	97250614	97250696	-	2	0	0	0	0	0	0.736966	0.154982	0.317311	0.3052
349	Gm10754	Exon-RE	chr10	97385611	97385674	chr10	97399503	97399561	ff	Lx5	L1	LINE	97399456	97401229	-	5	2	0	1	0	0	1.32193	0.0295203	0.246315	0.2187
350	Gm996	Exon-RE	chr2	25435580	25435670	chr2	25437103	25437190	ff	(TA)n	Simple_repeat	Simple_repeat	25437180	25437206	+	115	99	117	109	123	124	-0.104136	0.410824	0.4	0.4156
351	Gpld1	Exon-RE	chr13	25039953	25040008	chr13	25040291	25040347	ff	ID4	ID	SINE	25040272	25040351	-	2	0	0	1	0	1	0	0.560886	0.813664	0.755
352	Gpld1	RE-Exon	chr13	25040299	25040363	chr13	25044722	25044803	ff	ID4	ID	SINE	25040272	25040351	-	2	4	2	4	3	2	-0.125531	0.392374	0.637352	0.5813
353	Gpld1	RE-Exon	chr13	25052143	25052190	chr13	25054186	25054267	ff	ORR1C2	MaLR	LTR	25052147	25052351	-	2	0	0	2	0	0	0	0.560886	1	0.8867
354	Gpr137c	Exon-RE	chr14	45840031	45840090	chr14	45842568	45842629	ff	B1F2	Alu	SINE	45842529	45842591	+	0	1	0	0	1	4	-1	0.0762608	0.345779	0.3053
355	Gpr137c	Exon-RE	chr14	45866102	45866188	chr14	45883622	45883710	ff	B4A	B4	SINE	45883600	45883819	-	3	5	3	1	2	4	0.485427	0.234932	0.268286	0.2715
356	Gpr149	Exon-RE	chr3	62334954	62335029	chr3	62354725	62354815	ff	MER5A1	MER1_type	DNA	62354678	62354777	-	8	8	5	5	12	10	-0.321928	0.300123	0.368688	0.3281
357	Grid1	RE-Exon	chr14	35709245	35709299	chr14	35758936	35758992	ff	MIRm	MIR	SINE	35709268	35709389	-	1	0	0	2	1	1	-0.807355	0.105781	0.0989602	0.0942
358	Grid1	Exon-RE	chr14	35840079	35840133	chr14	35958044	35958089	ff	ORR1D2	MaLR	LTR	35957859	35958205	+	0	0	0	0	2	0	-0.736966	0.147601	0.317311	0.2972
359	Grid1	Exon-RE	chr14	36382835	36382921	chr14	36383177	36383255	ff	LFSINE_Vert	SINE	SINE	36383114	36383312	-	8	5	7	4	8	8	0	0.560886	0.816639	0.7647
360	Grid1	RE-Exon	chr14	36383188	36383268	chr14	36393565	36393655	ff	LFSINE_Vert	SINE	SINE	36383114	36383312	-	19	15	15	12	15	12	0.308122	0.324723	0.0989602	0.0928
361	Grlf1	Exon-RE	chr7	17150593	17150676	chr7	17184225	17184287	ff	MIR	MIR	SINE	17184251	17184339	+	3	0	5	5	7	3	-0.710493	0.151292	0.261155	0.2529
362	Grlf1	RE-Exon	chr7	17184224	17184282	chr7	17199820	17199885	ff	MIR	MIR	SINE	17184251	17184339	+	5	8	6	5	11	10	-0.398549	0.246002	0.375825	0.358
363	Gsg1l	Exon-RE	chr7	133053760	133053844	chr7	133055990	133056080	ff	MTD	MaLR	LTR	133056080	133056469	+	1	3	2	0	1	2	0.584963	0.200492	0.261155	0.2507
364	Gsg1l	RE-Exon	chr7	133056035	133056097	chr7	133066936	133067012	ff	MTD	MaLR	LTR	133056080	133056469	+	3	1	2	1	0	0	1.16993	0.0418204	0.0721982	0.0622
365	Gtf3c4	Exon-RE	chr2	28690802	28690890	chr2	28691542	28691626	ff	B4	B4	SINE	28691530	28691735	-	4	0	4	3	3	5	-0.347923	0.265683	0.822187	0.8136
366	Gtf3c4	RE-Exon	chr2	28691581	28691646	chr2	28695402	28695488	ff	B4	B4	SINE	28691530	28691735	-	2	3	2	2	0	2	0.514573	0.218942	0.196706	0.198
367	Has1	Exon-RE	chr17	17987194	17987276	chr17	17988574	17988654	ff	ID_B1	B4	SINE	17988570	17988738	-	10	7	9	7	6	12	0.0506261	0.473555	0.657905	0.6232
368	Has1	Exon-RE	chr17	17987341	17987396	chr17	17988574	17988627	ff	ID_B1	B4	SINE	17988570	17988738	-	0	1	0	0	2	0	-0.321928	0.300123	0.796253	0.7435
369	Haus1	Exon-RE	chr18	78002873	78002946	chr18	78003280	78003327	ff	B3A	B2	SINE	78003160	78003282	-	0	0	0	0	2	0	-0.736966	0.147601	0.317311	0.3033
370	Haus1	Exon-RE	chr18	78005688	78005774	chr18	78007080	78007163	ff	ID_B1	B4	SINE	78007042	78007253	+	3	1	5	2	2	3	0.263034	0.356704	0.653095	0.6111
371	Hdac4	RE-Exon	chr1	94038096	94038157	chr1	94044832	94044858	ff	(CA)n	Simple_repeat	Simple_repeat	94038053	94038096	+	0	2	0	0	0	0	0.736966	0.154982	0.317311	0.2996
372	Hdac4	Exon-RE	chr1	94044979	94045068	chr1	94076576	94076652	ff	GC_rich	Low_complexity	Low_complexity	94076577	94076598	+	11	8	16	9	12	16	-0.0740006	0.426814	0.657905	0.6183
373	Hdac7	RE-Exon	chr15	97631686	97631759	chr15	97632506	97632559	ff	GA-rich	Low_complexity	Low_complexity	97631698	97631808	+	4	0	1	6	2	5	-1	0.0762608	0.2	0.202
374	Hddc3	RE-Exon	chr7	87488250	87488339	chr7	87488423	87488478	ff	MIRb	MIR	SINE	87488218	87488375	-	6	2	6	7	4	3	0	0.560886	0.824778	0.8588
375	Heatr7a	Exon-RE	chr15	76273747	76273831	chr15	76276055	76276133	ff	PB1D9	Alu	SINE	76276075	76276147	-	0	0	5	5	2	5	-0.906891	0.0787208	0.238593	0.2148
376	Hexa	Exon-RE	chr9	59387728	59387782	chr9	59395666	59395748	ff	L2c	L2	LINE	59395652	59395852	-	2	1	3	2	1	0	0.584963	0.200492	0.261155	0.253
377	Hexa	RE-Exon	chr9	59395689	59395752	chr9	59401937	59402027	ff	L2c	L2	LINE	59395652	59395852	-	0	4	0	0	1	1	0.485427	0.234932	0.813664	0.7486
378	Hivep3	RE-Exon	chr4	119705477	119705567	chr4	119737469	119737534	ff	(CAGCG)n	Simple_repeat	Simple_repeat	119705482	119705538	+	2	5	7	1	2	2	1.08746	0.0442804	0.104571	0.1047
379	Icmt	Exon-RE	chr4	151672792	151672880	chr4	151673244	151673326	ff	LFSINE_Vert	SINE	SINE	151673325	151673404	-	0	12	11	6	8	0	0.612977	0.174662	0.375825	0.3419
380	Icmt	RE-Exon	chr4	151673261	151673351	chr4	151673777	151673867	ff	LFSINE_Vert	SINE	SINE	151673325	151673404	-	12	10	11	12	21	20	-0.63743	0.168512	0.0765225	0.0717
381	Idh2	Exon-RE	chr7	87240931	87241019	chr7	87242056	87242109	ff	ID4	ID	SINE	87242032	87242135	+	3	1	4	0	2	6	0	0.560886	1	0.8841
382	Idh2	RE-Exon	chr7	87242055	87242095	chr7	87242689	87242770	ff	ID4	ID	SINE	87242032	87242135	+	1	2	2	1	2	2	0	0.560886	1	0.8771
383	Idh2	Exon-RE	chr7	87248045	87248098	chr7	87255800	87255866	ff	B1_Mus2	Alu	SINE	87255755	87255816	-	2	1	2	0	0	0	1.41504	0.0246002	0.0338949	0.0002
384	Igsf11	Exon-RE	chr16	38902585	38902670	chr16	38923711	38923753	ff	L2a	L2	LINE	38923663	38923746	-	4	4	2	1	4	0	0.70044	0.156212	0.246315	0.212
385	Igsf5	Exon-RE	chr16	96715419	96715472	chr16	96718831	96718903	ff	B4A	B4	SINE	96718734	96719047	-	2	0	1	1	2	3	-0.584963	0.195572	0.261155	0.2497
386	Igsf5	Exon-RE	chr16	96715421	96715472	chr16	96718835	96718908	ff	B4A	B4	SINE	96718734	96719047	-	1	1	1	1	0	3	-0.222392	0.339483	1	0.8852
387	Igsf5	RE-Exon	chr16	96718915	96719005	chr16	96746996	96747085	ff	B4A	B4	SINE	96718734	96719047	-	3	3	1	2	1	4	0	0.560886	1	0.8831
388	Igsf5	RE-Exon	chr16	96718923	96719012	chr16	96746996	96747066	ff	B4A	B4	SINE	96718734	96719047	-	3	3	7	0	6	4	0.29956	0.332103	0.824778	0.8535
389	Inpp5j	RE-Exon	chr11	3395175	3395263	chr11	3395349	3395436	ff	MIRb	MIR	SINE	3395238	3395318	-	8	10	9	8	4	7	0.447459	0.242312	0.0765225	0.0754
390	Iqcb1	Exon-RE	chr16	36858599	36858688	chr16	36859447	36859493	ff	B2_Mm2	B2	SINE	36859470	36859657	+	5	5	4	5	4	2	0.280108	0.337023	0.345779	0.3183
391	Iqcc	RE-Exon	chr4	129295536	129295605	chr4	129295735	129295822	ff	B3	B2	SINE	129295462	129295658	+	0	1	3	4	3	2	-0.777608	0.109471	0.184039	0.1678
392	Jph3	Exon-RE	chr8	124309238	124309326	chr8	124312784	124312865	ff	RSINE1	B4	SINE	124312776	124312793	+	6	7	10	6	7	4	0.378512	0.280443	0.261155	0.2527
393	Kbp	RE-Exon	chr10	62010234	62010264	chr10	62025983	62026056	ff	B2_Mm2	B2	SINE	62010066	62010241	-	1	0	0	0	2	0	-0.321928	0.300123	0.796253	0.7369
394	Kbp	RE-Exon	chr10	62025379	62025462	chr10	62025981	62026069	ff	PB1D7	Alu	SINE	62025436	62025551	+	3	0	3	4	5	5	-0.917538	0.0774908	0.0431144	0.0142
395	Kcna6	Exon-RE	chr6	126658638	126658723	chr6	126662576	126662650	ff	L2a	L2	LINE	126662517	126662872	+	3	3	4	1	3	4	0.241008	0.371464	0.637352	0.5845
396	Kcna6	Exon-RE	chr6	126658634	126658723	chr6	126662602	126662692	ff	L2a	L2	LINE	126662517	126662872	+	39	18	36	24	36	31	0.0303736	0.477245	0.657905	0.617
397	Kcna6	RE-Exon	chr6	126663573	126663613	chr6	126685232	126685291	ff	MLT1B	MaLR	LTR	126663478	126663576	+	0	0	0	0	2	0	-0.736966	0.147601	0.317311	0.3051
398	Kcnab2	Exon-RE	chr4	151809981	151810044	chr4	151847830	151847900	ff	MLT1A1	MaLR	LTR	151847807	151847875	+	0	1	2	2	2	4	-0.874469	0.0861009	0.104571	0.1163
399	Kcnj11	Exon-RE	chr7	53354935	53355021	chr7	53355997	53356068	ff	C-rich	Low_complexity	Low_complexity	53355853	53356003	+	0	4	0	3	4	5	-1.09954	0.0332103	0.17753	0.169
400	Kcnj11	Exon-RE	chr7	53355165	53355250	chr7	53355996	53356072	ff	C-rich	Low_complexity	Low_complexity	53355853	53356003	+	0	4	7	4	2	3	0.222392	0.383764	0.657905	0.613
401	Kcnmb4	Exon-RE	chr10	115855405	115855461	chr10	115864798	115864866	ff	MTEa	MaLR	LTR	115864769	115864989	+	2	4	2	0	0	0	1.87447	0.00369004	0.0338949	0.0004
402	Kctd1	Exon-RE	chr18	15166294	15166381	chr18	15222412	15222499	ff	(CGGG)n	Simple_repeat	Simple_repeat	15222418	15222475	+	26	46	34	25	33	47	0.0132968	0.488315	1	0.8847
403	Kctd15	Exon-RE	chr7	35437611	35437700	chr7	35439265	35439355	ff	GC_rich	Low_complexity	Low_complexity	35439292	35439341	+	10	4	10	6	10	14	-0.289507	0.306273	0.486674	0.4475
404	Kctd21	Exon-RE	chr7	104480843	104480878	chr7	104495320	104495395	ff	MER5B	MER1_type	DNA	104495324	104495384	+	0	2	1	0	0	1	0.584963	0.200492	0.345779	0.3114
405	Kctd21	RE-Exon	chr7	104495345	104495434	chr7	104495802	104495878	ff	MER5B	MER1_type	DNA	104495324	104495384	+	3	5	5	4	3	1	0.540568	0.207872	0.17753	0.1615
406	Kif13b	RE-Exon	chr14	65350569	65350659	chr14	65354983	65355070	ff	MIR3	MIR	SINE	65350619	65350746	+	2	3	6	2	6	6	-0.280108	0.308733	0.637352	0.5862
407	Kif26a	Exon-RE	chr12	113395803	113395882	chr12	113399766	113399856	ff	(TCGTG)n	Simple_repeat	Simple_repeat	113399776	113399810	+	4	3	3	4	0	4	0.241008	0.371464	0.813664	0.7601
408	Klc1	Exon-RE	chr12	113027582	113027669	chr12	113031859	113031911	ff	MIRc	MIR	SINE	113031800	113031939	-	63	60	71	44	78	67	0.0370893	0.474785	1	0.8845
409	Klc1	Exon-RE	chr12	113027609	113027695	chr12	113031218	113031297	ff	RSINE1	B4	SINE	113031232	113031314	+	0	2	0	0	0	2	0	0.560886	1	0.8836
410	Klc1	Exon-RE	chr12	113027605	113027695	chr12	113031858	113031912	ff	MIRc	MIR	SINE	113031800	113031939	-	112	111	128	142	123	119	-0.128584	0.389914	0.4	0.4128
411	Klc1	RE-Exon	chr12	113031819	113031908	chr12	113032546	113032632	ff	MIRc	MIR	SINE	113031800	113031939	-	267	270	291	247	292	279	0.0174663	0.483395	1	0.8784
412	Klc1	RE-Exon	chr12	113031822	113031908	chr12	113033757	113033805	ff	MIRc	MIR	SINE	113031800	113031939	-	0	1	4	4	0	3	-0.321928	0.300123	0.822187	0.8079
413	Klhl13	Exon-RE	chrX	22838608	22838698	chrX	22871340	22871407	ff	Tigger10	Tigger	DNA	22871325	22871420	-	78	103	103	74	125	78	0.0356239	0.476015	0.653095	0.6066
414	Klhl23	RE-Exon	chr2	69660025	69660113	chr2	69661841	69661918	ff	MER89	ERV1	LTR	69659698	69660085	-	0	3	2	1	2	0	0.415037	0.260763	0.500184	0.5023
415	Klhl23	RE-Exon	chr2	69660968	69661042	chr2	69661841	69661931	ff	(CCCCCG)n	Simple_repeat	Simple_repeat	69660983	69661005	+	17	22	13	19	15	7	0.321928	0.322263	0.7	0.7022
416	Klhl8	Exon-RE	chr5	104315241	104315308	chr5	104319733	104319781	ff	L1MC3	L1	LINE	104319690	104319817	+	2	1	4	2	2	1	0.321928	0.322263	0.637352	0.5864
417	Klhl8	RE-Exon	chr5	104319733	104319798	chr5	104340133	104340200	ff	L1MC3	L1	LINE	104319690	104319817	+	2	4	3	4	5	5	-0.5025	0.216482	0.0721982	0.0567
420	L3mbtl3	Exon-RE	chr10	26064477	26064528	chr10	26067546	26067594	ff	Lx5	L1	LINE	26067542	26067746	+	0	2	0	0	0	0	0.736966	0.154982	0.317311	0.3079
421	L3mbtl3	Exon-RE	chr10	26064444	26064528	chr10	26067550	26067594	ff	Lx5	L1	LINE	26067542	26067746	+	3	0	2	2	1	0	0.415037	0.260763	0.500184	0.5063
422	L3mbtl3	RE-Exon	chr10	26067622	26067699	chr10	26072064	26072148	ff	Lx5	L1	LINE	26067542	26067746	+	2	3	2	1	3	2	0.152003	0.423124	0.637352	0.5785
423	Lancl1	Exon-RE	chr1	67080724	67080814	chr1	67081994	67082054	ff	RSINE1	B4	SINE	67081958	67082098	-	0	4	4	6	4	1	-0.347923	0.265683	0.486674	0.4517
424	Lancl1	RE-Exon	chr1	67082010	67082059	chr1	67085067	67085151	ff	RSINE1	B4	SINE	67081958	67082098	-	0	4	0	2	2	3	-0.514573	0.215252	0.500184	0.4952
425	Lancl1	RE-Exon	chr1	67082050	67082105	chr1	67085068	67085129	ff	RSINE1	B4	SINE	67081958	67082098	-	2	1	1	0	0	0	1.22239	0.0356704	0.0338949	0.0001
426	Lca5	RE-Exon	chr9	83299368	83299455	chr9	83316627	83316717	ff	L1M2	L1	LINE	83298996	83299623	+	9	13	11	11	8	11	0.125531	0.440344	0.486674	0.4511
427	Lcmt1	RE-Exon	chr7	130528777	130528844	chr7	130543951	130543994	ff	B4A	B4	SINE	130528696	130528902	-	1	2	3	2	0	0	0.847997	0.103321	0.17753	0.1689
428	Lcmt1	Exon-RE	chr7	130547934	130547996	chr7	130549910	130549983	ff	MER119	MER1_type	DNA	130549839	130549983	-	4	2	4	2	5	0	0.378512	0.280443	0.653095	0.6074
431	Lmtk3	RE-Exon	chr7	53043041	53043123	chr7	53043273	53043361	ff	(TCCG)n	Simple_repeat	Simple_repeat	53043042	53043101	+	2	8	4	7	8	8	-0.612977	0.172202	0.246315	0.2125
432	Lmtk3	RE-Exon	chr7	53044592	53044682	chr7	53046242	53046326	ff	MIRb	MIR	SINE	53044667	53044765	+	12	3	8	7	3	9	0.241008	0.371464	0.657905	0.6131
433	Lmtk3	Exon-RE	chr7	53059316	53059377	chr8	13349309	13349382	ff	PB1	Alu	SINE	13349203	13349317	-	0	0	2	0	0	0	0.736966	0.154982	0.317311	0.308
434	Lpcat4	RE-Exon	chr1	155369851	155369875	chr2	112086439	112086523	rf	B1_Mur3	Alu	SINE	155369866	155370006	+	9	38	37	11	39	39	-0.0806185	0.421894	0.268286	0.2698
435	Lphn3	Exon-RE	chr5	82200612	82200702	chr5	82253938	82254028	ff	Arthur1	Tip100	DNA	82253929	82254170	+	55	66	61	79	34	57	0.0967532	0.452645	1	0.8839
436	Lrfn5	Exon-RE	chr12	62625750	62625814	chr12	62705950	62705996	ff	MTD	MaLR	LTR	62705829	62705979	-	2	2	0	0	4	3	-0.514573	0.215252	0.368688	0.3333
437	Lrfn5	Exon-RE	chr12	62941727	62941796	chr12	62942138	62942227	ff	MARNA	Mariner	DNA	62942040	62942619	-	4	2	1	3	5	1	-0.263034	0.321033	0.657905	0.6211
438	Lrfn5	RE-Exon	chr12	62942222	62942271	chr12	62944297	62944383	ff	MARNA	Mariner	DNA	62942040	62942619	-	0	0	0	0	2	1	-1	0.0762608	0.121335	0.148
439	Lrrc4b	RE-Exon	chr7	51684394	51684484	chr7	51700243	51700333	ff	GC_rich	Low_complexity	Low_complexity	51684409	51684453	+	60	11	49	37	34	23	0.342602	0.293973	0.7	0.7021
440	Lrrc7	Exon-RE	chr3	158016341	158016430	chr3	158024367	158024455	ff	PB1D7	Alu	SINE	158024434	158024547	+	5	5	3	8	6	0	-0.0874628	0.420664	0.506555	0.5348
441	Lrrc7	RE-Exon	chr3	158024447	158024523	chr3	158076091	158076163	ff	PB1D7	Alu	SINE	158024434	158024547	+	2	1	2	1	1	4	-0.169925	0.364084	0.813664	0.749
442	Lrrc7	RE-Exon	chr3	158024492	158024524	chr3	158076096	158076164	ff	PB1D7	Alu	SINE	158024434	158024547	+	0	0	0	0	0	2	-0.736966	0.147601	0.317311	0.3037
443	Lrrk2	Exon-RE	chr15	91610370	91610437	chr15	91615799	91615865	ff	B1F	Alu	SINE	91615799	91615869	-	2	6	0	1	4	3	0	0.560886	1	0.8777
444	Lrrk2	RE-Exon	chr15	91615810	91615869	chr15	91617396	91617486	ff	B1F	Alu	SINE	91615799	91615869	-	1	0	2	4	0	1	-0.415037	0.244772	0.822187	0.815
445	Lrrk2	RE-Exon	chr15	91615896	91615955	chr15	91617394	91617480	ff	AT_rich	Low_complexity	Low_complexity	91615883	91615908	+	0	1	2	4	3	2	-1	0.0762608	0.0765225	0.0758
446	Lsm6	RE-Exon	chr7	105603624	105603699	chr8	81344981	81345024	rf	MIR	MIR	SINE	105603657	105603755	-	11	10	6	7	5	6	0.514573	0.218942	0.184039	0.1656
447	Luc7l3	Exon-RE	chr11	94159145	94159233	chr11	94160263	94160353	ff	MER21B	ERV1	LTR	94160197	94160521	+	2	7	7	8	5	5	-0.14439	0.377614	0.822187	0.8107
448	Luc7l3	RE-Exon	chr11	94160326	94160408	chr11	94161269	94161357	ff	MER21B	ERV1	LTR	94160197	94160521	+	7	4	9	5	6	7	0.131245	0.430504	0.657905	0.6174
449	Lypd6	Exon-RE	chr2	49922034	49922102	chr2	49963073	49963132	ff	ORR1B2	MaLR	LTR	49962880	49963262	+	1	2	3	4	2	0	0	0.560886	1	0.8833
450	Lypd6	RE-Exon	chr2	49963101	49963171	chr2	50020988	50021071	ff	ORR1B2	MaLR	LTR	49962880	49963262	+	8	5	9	8	13	4	-0.163499	0.365314	1	0.8802
451	Lztfl1	RE-Exon	chr9	123604898	123604986	chr9	123609138	123609204	ff	LTR16A	ERVL	LTR	123604819	123604944	-	3	0	1	1	2	2	-0.192645	0.354244	0.653095	0.6035
452	Macf1	Exon-RE	chr4	123361396	123361483	chr4	123362622	123362700	ff	MIRb	MIR	SINE	123362604	123362792	+	0	3	0	1	2	0	0	0.560886	0.816639	0.7669
453	Macf1	Exon-RE	chr4	123361393	123361483	chr4	123364448	123364531	ff	GC_rich	Low_complexity	Low_complexity	123364523	123364554	+	29	26	26	24	16	21	0.392317	0.268143	0.0463016	0.0231
454	Mag	Exon-RE	chr7	31696922	31696981	chr7	31697207	31697280	ff	B2_Mm2	B2	SINE	31697050	31697237	+	7	6	7	8	4	8	0	0.560886	0.500184	0.4998
455	Mag	Exon-RE	chr7	31696921	31696981	chr7	31697211	31697274	ff	B2_Mm2	B2	SINE	31697050	31697237	+	3	2	3	1	1	2	0.652077	0.164822	0.0678892	0.0608
456	Mag	RE-Exon	chr7	31697213	31697303	chr7	31697842	31697902	ff	B2_Mm2	B2	SINE	31697050	31697237	+	12	25	24	15	18	14	0.356144	0.290283	0.7	0.6957
457	Man2c1	Exon-RE	chr9	56981323	56981396	chr9	56981937	56982004	ff	B1_Mur2	Alu	SINE	56981919	56982060	-	2	2	3	0	1	1	1	0.0787208	0.0431144	0.0166
458	Man2c1	RE-Exon	chr9	56981969	56982042	chr9	56982896	56982963	ff	B1_Mur2	Alu	SINE	56981919	56982060	-	1	2	3	2	2	0	0.36257	0.289053	0.486674	0.4531
459	Map3k10	RE-Exon	chr7	28447992	28448017	chr7	28448243	28448293	ff	PB1D7	Alu	SINE	28447924	28448052	-	2	0	0	0	0	0	0.736966	0.154982	0.317311	0.3062
460	Map3k10	Exon-RE	chr7	28453461	28453547	chr7	28456926	28456973	ff	L2a	L2	LINE	28456941	28457066	+	2	2	2	2	1	0	0.584963	0.200492	0.121335	0.1502
461	Mapkap1	Exon-RE	chr2	34262282	34262366	chr2	34274626	34274701	ff	L2	L2	LINE	34274675	34274792	+	0	4	2	0	1	1	0.847997	0.103321	0.368688	0.3298
462	Mapkap1	RE-Exon	chr2	34274692	34274782	chr2	34287520	34287610	ff	L2	L2	LINE	34274675	34274792	+	17	19	17	12	15	17	0.252766	0.361624	0.104571	0.1077
463	Mapkap1	RE-Exon	chr2	34274704	34274782	chr2	34290650	34290723	ff	L2	L2	LINE	34274675	34274792	+	3	3	1	1	1	0	1	0.0787208	0.0989602	0.0934
464	Mccc2	RE-Exon	chr13	100779603	100779693	chr13	100785339	100785414	ff	B1F1	Alu	SINE	100779630	100779687	+	6	9	7	7	6	8	0.0588937	0.472325	0.822187	0.8123
465	Mctp1	RE-Exon	chr13	76734752	76734815	chr13	76780971	76781046	ff	B4A	B4	SINE	76734569	76734852	-	4	0	1	2	3	3	-0.459432	0.230012	0.506555	0.5429
466	Mecr	Exon-RE	chr4	131399550	131399592	chr4	131408238	131408326	ff	B4A	B4	SINE	131408091	131408311	-	2	0	0	0	1	0	0.321928	0.322263	0.796253	0.7367
467	Mecr	RE-Exon	chr4	131417072	131417146	chr4	131417690	131417776	ff	MIRc	MIR	SINE	131417049	131417159	-	8	17	12	6	8	8	0.678072	0.162362	0.104571	0.1102
468	Med14	Exon-RE	chrX	12273346	12273415	chrX	12274134	12274206	ff	PB1D10	Alu	SINE	12274138	12274252	+	2	2	0	0	0	2	0.485427	0.234932	0.456057	0.4527
469	Med14	RE-Exon	chrX	12335377	12335450	chrX	12338591	12338679	ff	B1_Mur3	Alu	SINE	12335335	12335461	+	0	0	4	2	1	2	-0.192645	0.354244	0.500184	0.511
470	Med21	Exon-RE	chr6	146597698	146597769	chr6	146612497	146612554	ff	ID2	ID	SINE	146612474	146612556	-	0	0	1	3	0	0	-0.584963	0.195572	0.796253	0.736
471	Med21	Exon-RE	chr6	146598794	146598876	chr6	146599154	146599238	ff	ID4	ID	SINE	146599105	146599235	-	1	0	2	2	2	2	-0.584963	0.195572	0.121335	0.1493
472	Memo1	Exon-RE	chr17	74694049	74694107	chr17	74694751	74694816	ff	GC_rich	Low_complexity	Low_complexity	74694790	74694811	+	5	7	8	5	7	2	0.436099	0.244772	0.261155	0.2528
473	Mex3c	Exon-RE	chr18	73733354	73733428	chr18	73736338	73736419	ff	B3A	B2	SINE	73736298	73736425	-	3	4	5	2	6	6	-0.180572	0.355474	0.506555	0.5373
474	Mfsd6	Exon-RE	chr1	52766511	52766598	chr1	52783553	52783611	ff	GC_rich	Low_complexity	Low_complexity	52783590	52783618	+	4	4	5	4	3	3	0.29956	0.332103	0.0989602	0.0864
475	Mgat1	Exon-RE	chr11	49065087	49065173	chr11	49068379	49068419	ff	Lx8	L1	LINE	49068290	49068396	+	2	3	4	0	0	1	1.58496	0.0159902	0.0463016	0.0235
476	Mgat1	Exon-RE	chr11	49065091	49065173	chr11	49071286	49071336	ff	B3	B2	SINE	49071220	49071426	-	0	0	0	3	0	0	-1	0.0762608	0.317311	0.2962
477	Mgat1	RE-Exon	chr11	49068484	49068549	chr11	49074072	49074136	ff	Lx5	L1	LINE	49068396	49068815	+	0	0	0	0	2	0	-0.736966	0.147601	0.317311	0.3099
478	Mgat1	RE-Exon	chr11	49071423	49071483	chr11	49074070	49074136	ff	B3	B2	SINE	49071220	49071426	-	0	2	0	0	0	0	0.736966	0.154982	0.317311	0.3097
479	mKIAA0010	Exon-RE	chr5	29917410	29917494	chr5	29918657	29918740	ff	L1VL4	L1	LINE	29918734	29920606	+	3	3	3	4	8	3	-0.584963	0.195572	0.121335	0.1472
480	mKIAA0297	RE-Exon	chr12	112128153	112128197	chr12	112134294	112134361	ff	MIRb	MIR	SINE	112127978	112128159	+	0	2	1	0	0	0	1	0.0787208	0.121335	0.1418
481	mKIAA0297	RE-Exon	chr12	112129976	112130017	chr12	112134294	112134376	ff	B1F2	Alu	SINE	112129872	112129988	-	2	1	2	0	1	0	1	0.0787208	0.0678892	0.0623
482	mKIAA1971	RE-Exon	chr7	88733358	88733436	chr7	88734222	88734312	ff	L1M5	L1	LINE	88733251	88733451	-	4	5	8	0	7	2	0.736966	0.154982	0.4	0.4134
483	Mll5	Exon-RE	chr5	23004023	23004109	chr5	23004703	23004789	ff	MIR	MIR	SINE	23004731	23004974	+	3	4	8	3	4	3	0.469485	0.238622	0.345779	0.3131
484	Mll5	RE-Exon	chr5	23004744	23004819	chr5	23005099	23005189	ff	MIR	MIR	SINE	23004731	23004974	+	7	6	8	7	4	4	0.415037	0.260763	0.17753	0.1589
485	Mmaa	Exon-RE	chr8	81808259	81808313	chr8	81809375	81809451	ff	ORR1E	MaLR	LTR	81809235	81809543	+	0	2	1	0	0	1	0.584963	0.200492	0.345779	0.3058
486	Mmaa	Exon-RE	chr8	81808233	81808316	chr8	81810152	81810204	ff	(TAG)n	Simple_repeat	Simple_repeat	81810187	81810334	+	2	0	0	2	0	0	0	0.560886	1	0.8861
487	Mmaa	Exon-RE	chr8	81808269	81808344	chr8	81809375	81809450	ff	ORR1E	MaLR	LTR	81809235	81809543	+	0	3	1	1	2	3	-0.36257	0.259533	0.500184	0.5028
488	Mmaa	Exon-RE	chr8	81808264	81808344	chr8	81810152	81810194	ff	(TAG)n	Simple_repeat	Simple_repeat	81810187	81810334	+	0	3	3	0	0	1	1.16993	0.0418204	0.238593	0.2149
489	Mmd	Exon-RE	chr11	90128826	90128893	chr11	90133423	90133504	ff	L1ME2	L1	LINE	90133395	90133933	+	2	2	3	0	0	1	1.32193	0.0295203	0.0431144	0.0168
490	Mrps10	Exon-RE	chr17	47505864	47505900	chr17	47507234	47507297	ff	Charlie1b	MER1_type	DNA	47507190	47507396	-	0	0	0	0	2	1	-1	0.0762608	0.121335	0.1433
491	Mrps10	RE-Exon	chr17	47507239	47507317	chr17	47509374	47509457	ff	Charlie1b	MER1_type	DNA	47507190	47507396	-	1	0	4	4	3	2	-0.584963	0.195572	0.375825	0.3579
492	MRPS17	RE-Exon	chr5	130222395	130222483	chr5	130222599	130222681	ff	B1F1	Alu	SINE	130222419	130222507	+	3	4	5	2	1	3	0.736966	0.154982	0.0765225	0.0782
493	Msra	Exon-RE	chr14	64829281	64829369	chr14	64829919	64830005	ff	ORR1E	MaLR	LTR	64829876	64830226	-	6	6	6	4	8	7	-0.0671142	0.432964	0.486674	0.4557
494	Msra	RE-Exon	chr14	64838634	64838710	chr14	64852665	64852724	ff	L1M5	L1	LINE	64838500	64838693	-	0	0	0	2	0	0	-0.736966	0.147601	0.317311	0.3112
495	Msra	Exon-RE	chr14	64932525	64932591	chr14	64949553	64949637	ff	ID_B1	B4	SINE	64949524	64949737	-	0	2	2	3	4	0	-0.514573	0.215252	0.368688	0.3288
496	Msra	Exon-RE	chr14	64932543	64932591	chr14	65056340	65056424	ff	L1MC4a	L1	LINE	65056360	65056696	-	0	2	0	0	1	1	0	0.560886	0.813664	0.7531
497	Mtap6	RE-Exon	chr7	106472210	106472295	chr7	106484493	106484582	ff	L2c	L2	LINE	106472151	106472490	+	6	4	7	5	7	5	0	0.560886	1	0.8794
498	Mtap6	RE-Exon	chr7	106478895	106478976	chr7	106484492	106484572	ff	MIR	MIR	SINE	106478852	106478979	-	2	2	5	2	3	0	0.584963	0.200492	0.486674	0.4407
499	Mtf2	Exon-RE	chr5	108494906	108494981	chr5	108496476	108496565	ff	B1_Mur1	Alu	SINE	108496418	108496550	-	5	8	4	9	4	6	-0.137504	0.387454	0.657905	0.6154
500	Mtf2	RE-Exon	chr5	108496502	108496589	chr5	108498179	108498251	ff	B1_Mur1	Alu	SINE	108496418	108496550	-	9	7	6	4	6	5	0.473931	0.236162	0.0765225	0.0763
501	Myo3b	RE-Exon	chr1	149351053	149351143	chr2	70075873	70075946	rf	L3	CR1	LINE	149351041	149351076	-	5	6	10	4	7	6	0.263034	0.356704	0.657905	0.6153
502	Myt1l	Exon-RE	chr12	30329191	30329281	chr12	30393697	30393787	ff	MTEa	MaLR	LTR	30393583	30393837	-	12	11	15	13	9	10	0.228269	0.372694	0.4	0.4193
503	Myt1l	RE-Exon	chr12	30393697	30393781	chr12	30415803	30415885	ff	MTEa	MaLR	LTR	30393583	30393837	-	3	5	2	3	3	4	0	0.560886	0.816639	0.7691
504	Napg	Exon-RE	chr18	63151460	63151530	chr18	63151992	63152073	ff	L1MEf	L1	LINE	63152029	63152187	+	3	2	6	4	4	1	0.222392	0.383764	0.824778	0.8636
505	Napg	RE-Exon	chr18	63152053	63152141	chr18	63153963	63154042	ff	L1MEf	L1	LINE	63152029	63152187	+	3	5	6	8	2	3	0.0874628	0.461255	0.657905	0.6249
506	Nbea	RE-Exon	chr3	55736581	55736631	chr3	55738434	55738511	ff	B1_Mus2	Alu	SINE	55736458	55736601	-	5	5	1	4	3	4	0	0.560886	0.500184	0.5015
507	Nbea	RE-Exon	chr3	55820609	55820668	chr3	55823287	55823327	ff	Cheshire	MER1_type	DNA	55820600	55820788	-	0	1	0	1	3	0	-0.807355	0.105781	0.345779	0.3171
508	Ncdn	Exon-RE	chr4	126428004	126428094	chr4	126428360	126428450	ff	L3b	CR1	LINE	126428386	126428616	-	3	3	4	1	3	2	0.530515	0.211562	0.104571	0.1108
512	Ndufs8	Exon-RE	chr19	3911696	3911745	chr19	3912202	3912288	ff	MIR	MIR	SINE	3912241	3912397	+	0	3	1	6	2	4	-1.09954	0.0332103	0.2	0.2005
513	Necap2	Exon-RE	chr4	140626058	140626147	chr4	140627495	140627583	ff	MIR	MIR	SINE	140627379	140627529	+	8	5	7	8	10	8	-0.334419	0.269373	0.104571	0.112
514	Necap2	RE-Exon	chr4	140627525	140627609	chr4	140628443	140628526	ff	MIR	MIR	SINE	140627379	140627529	+	1	11	3	7	9	0	-0.0780025	0.423124	1	0.8819
515	Nefh	RE-Exon	chr11	4837056	4837121	chr11	4843949	4844022	ff	ID_B1	B4	SINE	4837019	4837157	+	1	1	0	2	2	2	-0.847997	0.0934809	0.0338949	0.0001
516	Nfasc	RE-Exon	chr1	134504590	134504666	chr1	134504959	134505041	ff	(CAT)n	Simple_repeat	Simple_repeat	134504562	134504608	+	15	19	25	27	25	19	-0.255257	0.322263	0.261155	0.2509
517	Nfasc	Exon-RE	chr1	134508175	134508249	chr1	134510370	134510408	ff	L1M2	L1	LINE	134510118	134511347	-	0	0	0	0	0	3	-1	0.0762608	0.317311	0.3052
518	Nfasc	RE-Exon	chr1	134510855	134510934	chr1	134515964	134516024	ff	L1M2	L1	LINE	134510118	134511347	-	0	3	0	1	0	1	0.263034	0.356704	0.813664	0.7614
519	Nfu1	Exon-RE	chr6	86965603	86965692	chr6	86966167	86966243	ff	B4A	B4	SINE	86966175	86966247	-	10	2	8	12	10	8	-0.520832	0.209102	0.261155	0.2548
520	Nipal3	Exon-RE	chr4	135008396	135008484	chr4	135010785	135010866	ff	Tigger15a	TcMar	DNA	135010776	135010954	+	5	4	3	7	2	4	-0.0931094	0.418204	1	0.8845
521	Nipal3	RE-Exon	chr4	135010739	135010818	chr4	135019700	135019788	ff	Tigger15a	TcMar	DNA	135010776	135010954	+	4	7	3	2	4	4	0.387023	0.271833	0.486674	0.4404
522	Nmnat2	Exon-RE	chr1	154933515	154933590	chr1	154933879	154933953	ff	MIRb	MIR	SINE	154933879	154933936	-	2	0	0	3	3	2	-1.1375	0.0282903	0.0678892	0.0581
523	Nnt	Exon-RE	chr13	120155287	120155311	chr13	120155593	120155667	ff	L1MEb	L1	LINE	120155442	120155839	+	1	0	2	0	0	0	1	0.0787208	0.121335	0.1505
524	Nnt	Exon-RE	chr13	120155250	120155311	chr13	120155613	120155679	ff	L1MEb	L1	LINE	120155442	120155839	+	0	0	3	0	0	0	1	0.0787208	0.317311	0.2992
525	Nnt	RE-Exon	chr13	120155663	120155745	chr13	120157282	120157371	ff	L1MEb	L1	LINE	120155442	120155839	+	4	3	3	4	5	8	-0.621488	0.170972	0.0721982	0.0593
526	Nol12	RE-Exon	chr15	78766049	78766122	chr15	78766907	78766993	ff	PB1	Alu	SINE	78766032	78766168	+	3	6	4	4	4	1	0.415037	0.260763	0.486674	0.4553
527	Npas2	RE-Exon	chr1	39250766	39250851	chr1	39320161	39320247	ff	GC_rich	Low_complexity	Low_complexity	39250757	39250848	+	25	14	18	15	17	19	0.152003	0.423124	1	0.8825
528	Nsg2	RE-Exon	chr11	31901074	31901132	chr11	31901728	31901783	ff	(GGAA)n	Simple_repeat	Simple_repeat	31901062	31901084	+	1	0	0	0	0	2	-0.321928	0.300123	0.796253	0.7414
529	Nsg2	RE-Exon	chr11	31901227	31901313	chr11	31901730	31901819	ff	(GA)n	Simple_repeat	Simple_repeat	31901200	31901240	+	16	14	19	13	15	13	0.241008	0.371464	0.121183	0.1232
530	Nsg2	RE-Exon	chr11	31902441	31902515	chr11	31917648	31917731	ff	L2c	L2	LINE	31902483	31902591	-	20	18	20	15	12	11	0.573185	0.201722	0.0463016	0.0244
531	Nsmaf	RE-Exon	chr4	6328330	6328414	chr4	6333933	6334015	ff	Lx9	L1	LINE	6327967	6328843	+	3	9	6	4	3	4	0.584963	0.200492	0.368688	0.3259
534	Nt5c2	Exon-RE	chr19	46972070	46972158	chr19	46972817	46972899	ff	LFSINE_Vert	SINE	SINE	46972737	46973020	+	7	11	12	8	19	8	-0.203533	0.345633	0.824778	0.8567
535	Nt5c2	Exon-RE	chr19	46972083	46972158	chr19	46972844	46972899	ff	LFSINE_Vert	SINE	SINE	46972737	46973020	+	3	0	2	0	1	0	1	0.0787208	0.246315	0.2217
536	Nt5c2	RE-Exon	chr19	46972818	46972904	chr19	46973111	46973152	ff	LFSINE_Vert	SINE	SINE	46972737	46973020	+	0	0	2	1	0	0	0.321928	0.322263	0.796253	0.7412
537	Nt5c2	RE-Exon	chr19	46972925	46973010	chr19	46973111	46973171	ff	LFSINE_Vert	SINE	SINE	46972737	46973020	+	3	12	8	6	5	6	0.378512	0.280443	0.506555	0.5367
538	Nt5c3l	Exon-RE	chr11	100297463	100297553	chr11	100298027	100298104	ff	ID2	ID	SINE	100297991	100298048	+	12	4	6	5	8	7	0.120294	0.441574	1	0.8815
539	Nt5c3l	RE-Exon	chr11	100299035	100299090	chr11	100301353	100301397	ff	B3	B2	SINE	100298913	100299128	+	0	0	2	0	0	0	0.736966	0.154982	0.317311	0.3075
540	Ntrk3	RE-Exon	chr7	85348983	85349029	chr7	85392040	85392124	ff	L1M5	L1	LINE	85348758	85349179	+	2	5	5	4	6	2	0	0.560886	1	0.8868
541	Ntrk3	Exon-RE	chr7	85722642	85722683	chr7	85723450	85723477	ff	C-rich	Low_complexity	Low_complexity	85723375	85723534	+	0	0	0	0	2	0	-0.736966	0.147601	0.317311	0.3062
542	Nvl	Exon-RE	chr1	183031675	183031765	chr1	183033698	183033787	ff	B3A	B2	SINE	183033708	183033834	+	1	3	2	3	4	2	-0.415037	0.244772	0.261155	0.2548
543	Olfr1344	RE-Exon	chr7	6352543	6352622	chr7	6377331	6377416	ff	MIR	MIR	SINE	6352362	6352589	-	7	0	5	3	6	3	0	0.560886	0.824778	0.8567
544	Opa1	RE-Exon	chr16	29588134	29588219	chr16	29588337	29588408	ff	MIR	MIR	SINE	29588125	29588185	+	4	0	2	2	3	2	-0.152003	0.373924	0.816639	0.7649
545	Orc3	Exon-RE	chr4	34544611	34544689	chr4	34546231	34546277	ff	ID_B1	B4	SINE	34546211	34546404	+	0	0	2	2	2	0	-0.485427	0.221402	0.456057	0.4512
546	Orc3	Exon-RE	chr4	34545961	34546004	chr4	34546231	34546308	ff	ID_B1	B4	SINE	34546211	34546404	+	2	0	0	0	0	0	0.736966	0.154982	0.317311	0.2993
547	Orc3	RE-Exon	chr4	34546317	34546388	chr4	34546952	34547016	ff	ID_B1	B4	SINE	34546211	34546404	+	1	0	0	2	1	2	-1	0.0762608	0.0678892	0.0557
548	Osbp2	Exon-RE	chr11	3605529	3605616	chr11	3610155	3610210	ff	PB1D10	Alu	SINE	3610178	3610241	-	0	2	0	1	2	0	-0.263034	0.321033	0.637352	0.5934
549	Osbp2	Exon-RE	chr11	3626492	3626577	chr11	3674589	3674670	ff	GC_rich	Low_complexity	Low_complexity	3674622	3674644	+	5	6	15	4	6	6	0.610053	0.177122	0.486674	0.4502
550	Osbpl9	RE-Exon	chr4	108780485	108780553	chr4	108806348	108806424	ff	L3	CR1	LINE	108780486	108780572	+	7	6	4	10	2	6	-0.0703893	0.431734	1	0.8857
551	Osbpl9	Exon-RE	chr4	108806376	108806424	chr4	108809487	108809550	ff	(CA)n	Simple_repeat	Simple_repeat	108809537	108809569	+	1	1	0	0	0	2	0	0.560886	0.813664	0.7593
552	Osbpl9	Exon-RE	chr4	108806360	108806424	chr4	108809990	108810054	ff	L1M2	L1	LINE	108809981	108810133	-	0	0	0	2	0	0	-0.736966	0.147601	0.317311	0.3017
553	Pak3	RE-Exon	chrX	139963152	139963241	chrX	140127829	140127915	ff	B4	B4	SINE	139962986	139963261	-	7	11	9	13	15	6	-0.302563	0.302583	0.7	0.6982
556	Pcnxl2	Exon-RE	chr8	128331918	128332007	chr8	128337483	128337569	ff	B4A	B4	SINE	128337385	128337568	-	5	5	4	5	0	6	0.280108	0.337023	0.816639	0.7721
557	Pde1b	RE-Exon	chr15	103333630	103333709	chr15	103333890	103333977	ff	(CGG)n	Simple_repeat	Simple_repeat	103333607	103333675	+	22	9	10	18	7	10	0.211504	0.389914	0.657905	0.6201
558	Pde1b	RE-Exon	chr15	103354572	103354640	chr15	103354736	103354786	ff	PB1D10	Alu	SINE	103354571	103354665	-	0	1	0	0	2	0	-0.321928	0.300123	0.796253	0.7423
559	Pdia5	Exon-RE	chr16	35411010	35411081	chr16	35418624	35418710	ff	ID_B1	B4	SINE	35418543	35418754	+	10	9	11	4	4	7	0.874469	0.0934809	0.0463016	0.0244
560	Pfas	Exon-RE	chr11	68816026	68816116	chr11	68816693	68816722	ff	RSINE1	B4	SINE	68816686	68816759	+	5	4	5	5	2	6	0.0874628	0.461255	0.816639	0.762
561	Pfas	RE-Exon	chr11	68820963	68821053	chr11	68821904	68821987	ff	B1_Mur1	Alu	SINE	68820963	68821086	+	3	9	4	3	3	2	0.788496	0.110701	0.104571	0.115
562	PGC-1v	Exon-RE	chr5	51939841	51939929	chr5	52303944	52304006	ff	MIRc	MIR	SINE	52303972	52304066	-	4	4	4	6	6	4	-0.341037	0.268143	0.113846	0.1231
563	Phf14	Exon-RE	chr6	11997857	11997941	chr6	12017188	12017269	ff	L2b	L2	LINE	12017107	12017264	+	2	5	1	2	4	4	-0.241008	0.329643	0.653095	0.6058
564	Phf14	RE-Exon	chr6	12017202	12017279	chr6	12030996	12031055	ff	L2b	L2	LINE	12017107	12017264	+	1	1	2	1	2	0	0.222392	0.383764	0.637352	0.596
565	Pi4ka	RE-Exon	chr16	17290622	17290693	chr16	17291207	17291297	ff	RLTR19-int	ERVK	LTR	17290687	17290836	+	2	3	1	3	2	0	0.169925	0.405904	0.822187	0.8101
566	Pi4ka	RE-Exon	chr16	17300668	17300723	chr16	17301085	17301168	ff	Lx8	L1	LINE	17300665	17300863	-	1	1	0	0	2	3	-0.678072	0.159902	0.368688	0.3221
567	Pip4k2b	Exon-RE	chr11	97593987	97594068	chr11	97598118	97598194	ff	B3	B2	SINE	97598051	97598249	-	2	2	3	4	5	1	-0.378512	0.253383	0.506555	0.5508
568	Pip4k2b	RE-Exon	chr11	97598121	97598193	chr11	97605759	97605820	ff	B3	B2	SINE	97598051	97598249	-	1	1	1	2	1	0	0	0.560886	1	0.8867
569	Pisd-ps1	Exon-RE	chr11	3027555	3027645	chrX	109484794	109484867	ff	MTC	MaLR	LTR	109484771	109484871	+	145	222	290	230	202	188	0.0832339	0.463715	1	0.8871
570	Pisd-ps1	Exon-RE	chr11	3027556	3027645	chrX	109484802	109484851	ff	MTC	MaLR	LTR	109484771	109484871	+	0	0	2	5	2	0	-1	0.0762608	0.345779	0.315
571	Pisd-ps2	RE-Exon	chr17	3069014	3069069	chr17	3076498	3076585	ff	ETnERV3-int	ERVK	LTR	3067285	3069151	-	5	6	4	8	5	4	-0.152003	0.373924	0.822187	0.8209
572	Pisd-ps2	Exon-RE	chr17	3080842	3080905	chrX	109484795	109484865	rf	MTC	MaLR	LTR	109484771	109484871	+	12	8	16	9	10	8	0.378512	0.280443	0.375825	0.3566
573	Pitpnm2	Exon-RE	chr5	124666334	124666424	chr5	124699435	124699524	ff	(CCCG)n	Simple_repeat	Simple_repeat	124699382	124699452	+	109	71	53	42	77	111	0.0184569	0.482165	1	0.8897
574	Plcb4	RE-Exon	chr2	135485121	135485187	chr2	135567563	135567622	ff	GC_rich	Low_complexity	Low_complexity	135485108	135485142	+	4	4	7	3	0	3	1	0.0787208	0.0431144	0.0147
575	Pmepa1	RE-Exon	chr2	173056199	173056272	chr2	173059807	173059870	ff	MER58A	MER1_type	DNA	173056253	173056432	-	2	6	0	3	3	7	-0.540568	0.201722	0.268286	0.2699
576	Poc1a	RE-Exon	chr9	106230162	106230247	chr9	106232201	106232287	ff	MIR3	MIR	SINE	106230228	106230384	-	5	3	5	4	3	3	0.29956	0.332103	0.238593	0.2085
577	Ppil4	Exon-RE	chr10	7521679	7521764	chr10	7521856	7521923	ff	B1_Mur1	Alu	SINE	7521839	7521978	-	0	1	0	2	2	2	-1.16993	0.0258303	0.0338949	0.0001
578	Ppil4	RE-Exon	chr10	7521927	7522002	chr10	7524752	7524792	ff	B1_Mur1	Alu	SINE	7521839	7521978	-	0	2	1	0	0	1	0.584963	0.200492	0.345779	0.3044
579	Ppm1f	RE-Exon	chr16	16904609	16904698	chr16	16911030	16911112	ff	MLT1B	MaLR	LTR	16904544	16904655	-	4	5	3	1	0	2	1.32193	0.0295203	0.1	0.0907
583	Ppp6r2	Exon-RE	chr15	89098968	89099057	chr15	89099658	89099737	ff	RSINE1	B4	SINE	89099617	89099773	+	3	0	3	3	6	6	-1	0.0762608	0.0989602	0.0944
586	Prkce	RE-Exon	chr17	86745022	86745097	chr17	86752892	86752957	ff	L1ME2	L1	LINE	86744979	86745444	-	1	1	1	3	6	3	-1.32193	0.0159902	0.0338949	0.0004
587	Prpf40b	Exon-RE	chr15	99140377	99140463	chr15	99141087	99141158	ff	PB1D10	Alu	SINE	99141049	99141162	-	2	0	0	2	2	2	-0.847997	0.0934809	0.113846	0.124
588	Prpf40b	RE-Exon	chr15	99141251	99141311	chr15	99145007	99145071	ff	Charlie8	MER1_type	DNA	99141162	99141483	+	0	0	2	1	0	0	0.321928	0.322263	0.796253	0.7414
589	Prrt1	Exon-RE	chr17	34766577	34766646	chr17	34767069	34767141	ff	PB1D7	Alu	SINE	34767056	34767179	-	0	0	1	0	1	2	-0.584963	0.195572	0.345779	0.3051
590	Prrt1	Exon-RE	chr17	34766560	34766646	chr17	34767088	34767166	ff	PB1D7	Alu	SINE	34767056	34767179	-	8	4	10	8	6	10	-0.111031	0.403444	0.822187	0.8126
591	Ptpn23	Exon-RE	chr9	110300639	110300698	chr9	110304950	110305024	ff	ID4_	ID	SINE	110304999	110305098	+	0	0	2	1	1	0	0	0.560886	0.813664	0.7638
592	Ptpn23	Exon-RE	chr9	110300632	110300698	chr9	110309243	110309292	ff	B1_Mus1	Alu	SINE	110309279	110309374	+	3	1	2	3	2	2	-0.152003	0.373924	0.637352	0.5853
593	Ptprd	Exon-RE	chr4	75731378	75731461	chr4	75731915	75732002	ff	IAPLTR3	ERVK	LTR	75731840	75731933	-	10	10	11	10	11	8	0.0874628	0.461255	0.637352	0.5867
594	Ptprd	Exon-RE	chr4	75731376	75731464	chr4	75731915	75731979	ff	IAPLTR3	ERVK	LTR	75731840	75731933	-	5	0	10	7	5	7	-0.289507	0.306273	0.653095	0.6128
595	Ptprd	RE-Exon	chr4	76602830	76602898	chr4	76627409	76627440	ff	B4A	B4	SINE	76602701	76602973	+	1	0	2	0	0	0	1	0.0787208	0.121335	0.1467
596	Ptprm	Exon-RE	chr17	67395409	67395496	chr17	67397167	67397254	ff	LTR79	ERVL	LTR	67396995	67397239	-	6	5	2	8	6	5	-0.459432	0.230012	0.261155	0.2457
597	Ptprv	Exon-RE	chr1	137009521	137009599	chr1	137009837	137009919	ff	PB1D10	Alu	SINE	137009849	137009963	-	5	0	1	5	0	2	-0.152003	0.373924	0.822187	0.815
598	Ptprv	RE-Exon	chr1	137009844	137009930	chr1	137010686	137010762	ff	PB1D10	Alu	SINE	137009849	137009963	-	1	3	6	2	4	5	-0.106915	0.408364	1	0.8821
599	Ptprv	RE-Exon	chr1	137009892	137009957	chr1	137010685	137010726	ff	PB1D10	Alu	SINE	137009849	137009963	-	0	0	0	0	1	2	-1	0.0762608	0.121335	0.1428
600	Ptprv	RE-Exon	chr1	137013291	137013322	chr1	137014688	137014756	ff	URR1A	MER1_type	DNA	137013311	137013513	+	0	0	0	0	2	0	-0.736966	0.147601	0.317311	0.3056
601	Pttg1ip	Exon-RE	chr10	77044580	77044670	chr10	77049068	77049144	ff	L1ME2z	L1	LINE	77048977	77049384	-	3	6	0	0	5	3	0.125531	0.440344	0.822187	0.8155
602	Pttg1ip	Exon-RE	chr10	77044596	77044670	chr10	77049123	77049148	ff	L1ME2z	L1	LINE	77048977	77049384	-	2	0	0	0	1	0	0.321928	0.322263	0.796253	0.7379
603	Pttg1ip	RE-Exon	chr10	77049057	77049147	chr10	77049994	77050047	ff	L1ME2z	L1	LINE	77048977	77049384	-	6	9	13	10	14	9	-0.215729	0.340713	0.375825	0.3536
604	Purg	RE-Exon	chr8	34496462	34496534	chr8	34496801	34496885	ff	(CGG)n	Simple_repeat	Simple_repeat	34496425	34496506	+	15	7	6	10	5	13	0	0.560886	1	0.8844
605	R3hdm1	RE-Exon	chr1	130102742	130102822	chr1	130107779	130107869	ff	MIR	MIR	SINE	130102756	130102952	+	12	7	7	0	4	15	0.398549	0.263223	0.506555	0.5411
606	ra175a	Exon-RE	chr9	47656289	47656378	chr9	47665339	47665427	ff	(TC)n	Simple_repeat	Simple_repeat	47665304	47665339	+	15	0	14	8	10	11	0	0.560886	0.7	0.6906
609	Rai1	RE-Exon	chr11	59989373	59989460	chr11	59998595	59998681	ff	GC_rich	Low_complexity	Low_complexity	59989413	59989434	+	9	5	10	12	4	13	-0.245112	0.324723	0.7	0.6891
610	Ralgapa1	Exon-RE	chr12	56796182	56796241	chr12	56796371	56796422	ff	L1_Mur1	L1	LINE	56796402	56796810	-	1	0	0	2	0	0	-0.321928	0.300123	0.796253	0.7345
611	Ralgapa1	RE-Exon	chr12	56796791	56796881	chr12	56798824	56798886	ff	B4A	B4	SINE	56796812	56796900	+	7	5	5	4	2	3	0.736966	0.154982	0.0463016	0.0256
612	Ralgapa1	Exon-RE	chr12	56842467	56842548	chr12	56844579	56844635	ff	B3	B2	SINE	56844491	56844702	+	0	2	0	0	0	0	0.736966	0.154982	0.317311	0.3039
613	Ralgapb	RE-Exon	chr2	158277981	158278021	chr2	158279857	158279946	ff	MTE2b	MaLR	LTR	158277762	158278044	-	6	3	6	0	3	2	1.16993	0.0418204	0.0721982	0.0586
614	Rars	Exon-RE	chr11	35642226	35642314	chr11	35646072	35646149	ff	B1F2	Alu	SINE	35646055	35646164	+	10	11	8	11	12	10	-0.169925	0.364084	0.261155	0.2529
615	Rars	RE-Exon	chr11	35646085	35646164	chr11	35646673	35646755	ff	B1F2	Alu	SINE	35646055	35646164	+	7	5	4	9	14	4	-0.658963	0.162362	0.375825	0.3597
616	Rars2	Exon-RE	chr4	34586490	34586569	chr4	34588122	34588210	ff	MTC	MaLR	LTR	34588020	34588269	-	3	4	8	8	4	6	-0.222392	0.339483	0.500184	0.4968
617	Rars2	RE-Exon	chr4	34588136	34588222	chr4	34592943	34593020	ff	MTC	MaLR	LTR	34588020	34588269	-	6	0	5	3	0	6	0.222392	0.383764	0.822187	0.8184
618	Rasa1	RE-Exon	chr13	85362480	85362564	chr13	85363061	85363149	ff	ID4	ID	SINE	85362469	85362546	-	5	2	6	5	0	3	0.540568	0.207872	0.375825	0.3545
619	Rasa1	Exon-RE	chr13	85374023	85374083	chr13	85375244	85375317	ff	ID4	ID	SINE	85375314	85375397	-	0	2	1	1	3	0	-0.222392	0.339483	0.822187	0.816
620	Rasgef1a	Exon-RE	chr6	117961542	117961578	chr6	118008680	118008758	ff	L1MA7	L1	LINE	118008608	118008952	-	0	2	1	2	1	2	-0.415037	0.244772	0.345779	0.3092
621	Rasgef1a	RE-Exon	chr6	117961745	117961826	chr6	118030374	118030462	ff	GC_rich	Low_complexity	Low_complexity	117961761	117961782	+	3	9	5	9	9	7	-0.485427	0.221402	0.246315	0.2194
622	Rasgef1a	RE-Exon	chr6	117973473	117973531	chr6	118030374	118030432	ff	ERVL-int	ERVL	LTR	117973066	117973545	-	1	5	0	0	0	0	1.58496	0.0159902	0.121335	0.1459
623	Rasgef1a	RE-Exon	chr6	118004941	118004978	chr6	118030373	118030460	ff	(CAA)n	Simple_repeat	Simple_repeat	118004883	118004957	+	0	1	2	5	0	0	-0.415037	0.244772	0.816639	0.7674
624	Rasgrp2	RE-Exon	chr19	6399758	6399796	chr19	6401718	6401787	ff	G-rich	Low_complexity	Low_complexity	6399768	6399909	+	0	0	2	0	0	0	0.736966	0.154982	0.317311	0.2979
625	Rasgrp2	RE-Exon	chr19	6399880	6399963	chr19	6401715	6401804	ff	G-rich	Low_complexity	Low_complexity	6399768	6399909	+	73	84	71	79	87	74	-0.0730635	0.428044	0.4	0.4182
626	Rasgrp2	RE-Exon	chr19	6399881	6399963	chr19	6401720	6401807	ff	G-rich	Low_complexity	Low_complexity	6399768	6399909	+	9	18	19	19	16	15	-0.113211	0.400984	1	0.8873
627	Rasgrp2	RE-Exon	chr19	6399887	6399967	chr19	6401715	6401789	ff	G-rich	Low_complexity	Low_complexity	6399768	6399909	+	4	2	3	4	4	0	0.125531	0.440344	0.816639	0.7681
628	Rasgrp2	RE-Exon	chr19	6404021	6404094	chr19	6404299	6404389	ff	L2c	L2	LINE	6403654	6404121	+	4	2	2	0	0	1	1.45943	0.0184502	0.0431144	0.0146
629	Rassf8	RE-Exon	chr6	145695395	145695485	chr6	145756903	145756988	ff	(CCG)n	Simple_repeat	Simple_repeat	145695325	145695423	+	10	2	7	5	5	8	0.0671142	0.471095	0.824778	0.854
630	Rbfox3	Exon-RE	chr11	118364157	118364246	chr11	118364888	118364967	ff	(CGGG)n	Simple_repeat	Simple_repeat	118364909	118364935	+	3	3	3	4	4	1	0	0.560886	0.4795	0.4499
631	Rbm7	RE-Exon	chr9	48299082	48299157	chr9	48301511	48301584	ff	L2a	L2	LINE	48299147	48299244	-	1	0	2	2	2	2	-0.584963	0.195572	0.121335	0.1412
632	Rdh13	RE-Exon	chr7	4395306	4395370	chr7	4395802	4395889	ff	RSINE1	B4	SINE	4395301	4395412	+	7	2	1	2	5	4	-0.106915	0.408364	0.657905	0.6194
633	Rdh13	RE-Exon	chr7	4396724	4396800	chr7	4397048	4397113	ff	B1_Mur1	Alu	SINE	4396608	4396737	+	1	3	2	0	0	0	1.58496	0.0159902	0.036904	0.0052
634	Rdx	Exon-RE	chr9	51894489	51894579	chr9	51908475	51908564	ff	L3	CR1	LINE	51908459	51908536	-	57	62	54	66	70	59	-0.169925	0.364084	0.2	0.2021
635	Rgs10	Exon-RE	chr7	135517469	135517555	chr7	135522579	135522669	ff	MLT1C	MaLR	LTR	135522460	135522680	+	5	7	7	9	9	7	-0.347923	0.265683	0.0989602	0.0916
636	Rian	Exon-RE	chr12	110855484	110855557	chr12	110856356	110856439	ff	(CGGT)n	Simple_repeat	Simple_repeat	110856370	110856395	+	5	6	6	6	4	9	-0.137504	0.387454	0.816639	0.7667
637	Rnd2	RE-Exon	chr11	101331168	101331216	chr11	101331325	101331413	ff	B2_Mm1a	B2	SINE	101331022	101331186	-	5	6	11	9	4	3	0.395929	0.264453	0.4	0.4206
638	Rnf41	Exon-RE	chr10	127852264	127852354	chr10	127860272	127860349	ff	B3A	B2	SINE	127860249	127860419	-	1	6	6	1	4	5	0.29956	0.332103	0.368688	0.3293
639	Rnf41	RE-Exon	chr10	127860318	127860392	chr10	127865644	127865723	ff	B3A	B2	SINE	127860249	127860419	-	5	7	2	5	4	1	0.387023	0.271833	0.375825	0.3522
640	Rps6kb2	Exon-RE	chr19	4159381	4159457	chr19	4159563	4159651	ff	MIRc	MIR	SINE	4159481	4159596	+	16	19	25	19	20	17	0.0946369	0.455105	1	0.8842
641	Rps6kb2	RE-Exon	chr19	4159618	4159704	chr19	4161067	4161157	ff	L2b	L2	LINE	4159594	4159732	-	18	29	22	24	16	11	0.415037	0.260763	0.4	0.412
642	Rwdd1	Exon-RE	chr10	33728792	33728882	chr4	94602333	94602410	rf	RLTR16	ERVK	LTR	94602112	94602334	+	16	16	27	20	18	26	-0.111893	0.402214	0.506555	0.5541
643	Sar1a	Exon-RE	chr10	61143081	61143160	chr10	61146808	61146893	ff	B1F2	Alu	SINE	61146803	61146915	-	6	8	7	9	8	11	-0.369234	0.255843	0.0765225	0.0761
644	Sar1a	Exon-RE	chr10	61155596	61155650	chr13	51477412	51477449	rr	B3	B2	SINE	51477396	51477518	-	0	0	0	0	2	0	-0.736966	0.147601	0.317311	0.3041
645	Sbf2	Exon-RE	chr7	117595390	117595473	chr7	117600248	117600320	ff	RSINE1	B4	SINE	117600250	117600406	-	0	5	6	4	3	7	-0.280108	0.308733	1	0.8821
646	Sbf2	RE-Exon	chr7	117600397	117600477	chr7	117604650	117604728	ff	RSINE1	B4	SINE	117600250	117600406	-	5	2	5	0	2	0	1.58496	0.0159902	0.0678892	0.0592
647	Scmh1	RE-Exon	chr4	120129024	120129112	chr4	120134616	120134706	ff	L2c	L2	LINE	120128870	120129118	+	31	42	34	39	32	43	-0.089005	0.419434	0.7	0.6929
648	Scmh1	RE-Exon	chr4	120129024	120129112	chr4	120135678	120135747	ff	L2c	L2	LINE	120128870	120129118	+	10	8	7	4	6	7	0.485427	0.234932	0.0765225	0.077
649	Sema5b	Exon-RE	chr16	35541600	35541685	chr16	35601838	35601903	ff	ORR1C1	MaLR	LTR	35601646	35602007	+	0	0	5	7	5	4	-1.24793	0.0196802	0.17753	0.1608
650	Sema5b	Exon-RE	chr16	35658648	35658704	chr16	35659469	35659559	ff	L2a	L2	LINE	35659487	35659559	+	4	2	0	0	0	0	1.58496	0.0159902	0.121335	0.1449
651	Sema5b	RE-Exon	chr16	35659531	35659596	chr16	35659734	35659801	ff	L2a	L2	LINE	35659487	35659559	+	0	0	2	2	1	2	-0.678072	0.159902	0.238593	0.2188
652	Senp7	Exon-RE	chr16	56057676	56057734	chr16	56067436	56067514	ff	ID_B1	B4	SINE	56067451	56067518	-	2	2	1	3	0	2	0	0.560886	0.816639	0.7589
653	Senp7	RE-Exon	chr16	56087530	56087600	chr16	56089496	56089566	ff	B1F	Alu	SINE	56087513	56087656	+	3	2	0	0	2	0	0.678072	0.162362	0.345779	0.31
654	Senp7	Exon-RE	chr16	56139128	56139210	chr16	56142081	56142156	ff	B4A	B4	SINE	56142053	56142285	-	0	1	4	0	0	0	1.41504	0.0246002	0.121335	0.1488
655	Sergef	Exon-RE	chr7	53698816	53698903	chr7	53767323	53767410	ff	MIRb	MIR	SINE	53767315	53767394	-	6	6	3	3	11	7	-0.415037	0.244772	0.368688	0.3348
656	Setd1a	RE-Exon	chr7	134921224	134921296	chr7	134921625	134921694	ff	G-rich	Low_complexity	Low_complexity	134921234	134921386	+	4	0	0	4	3	4	-1	0.0762608	0.238593	0.2086
657	Sez6	Exon-RE	chr11	77776471	77776549	chr11	77778013	77778083	ff	RSINE1	B4	SINE	77777973	77778085	-	1	0	6	2	4	3	-0.263034	0.321033	0.7	0.6888
658	Sez6l2	RE-Exon	chr7	134091146	134091172	chr7	134094414	134094504	ff	B2_Mm2	B2	SINE	134091025	134091165	+	0	4	0	1	7	3	-1	0.0762608	0.268286	0.2685
659	Sez6l2	RE-Exon	chr7	134091126	134091172	chr7	134094447	134094537	ff	B2_Mm2	B2	SINE	134091025	134091165	+	7	8	8	7	10	8	-0.106915	0.408364	0.637352	0.5807
660	Sez6l2	RE-Exon	chr7	134105039	134105082	chr7	134105248	134105327	ff	PB1D10	Alu	SINE	134105016	134105131	+	0	0	0	2	0	1	-1	0.0762608	0.121335	0.1403
661	Sh3gl1	Exon-RE	chr17	56159546	56159613	chr17	56174290	56174341	ff	ID_B1	B4	SINE	56174236	56174345	-	5	2	0	1	3	2	0.152003	0.423124	1	0.8824
662	Sh3gl1	RE-Exon	chr17	56174422	56174509	chr17	56175835	56175923	ff	ID4	ID	SINE	56174384	56174451	+	4	2	4	3	4	2	0.115477	0.445264	0.637352	0.5925
663	Sh3glb2	Exon-RE	chr2	30202598	30202623	chr2	30203002	30203083	ff	MIRc	MIR	SINE	30202978	30203014	+	3	10	3	8	5	4	-0.0740006	0.426814	0.506555	0.5427
664	Sh3glb2	Exon-RE	chr2	30210865	30210921	chr2	30213750	30213818	ff	MIRc	MIR	SINE	30213744	30213799	-	2	1	1	0	1	0	0.807355	0.108241	0.0989602	0.0909
665	Sh3glb2	Exon-RE	chr2	30210837	30210921	chr2	30214815	30214839	ff	GC_rich	Low_complexity	Low_complexity	30214837	30214902	+	2	0	0	0	0	0	0.736966	0.154982	0.317311	0.3082
666	Sil1	Exon-RE	chr18	35485047	35485127	chr18	35487855	35487937	ff	ID_B1	B4	SINE	35487755	35487973	+	2	1	0	4	0	0	-0.222392	0.339483	0.816639	0.7748
667	Sil1	Exon-RE	chr18	35577761	35577848	chr18	35595383	35595449	ff	MTEa	MaLR	LTR	35595282	35595550	-	2	2	5	2	3	2	0.263034	0.356704	0.796253	0.744
673	Skp1a	Exon-RE	chr11	52050347	52050432	chr11	52050883	52050968	ff	B1_Mur2	Alu	SINE	52050860	52050995	-	5	3	0	1	4	2	0.137504	0.429274	1	0.8864
674	Skp1a	RE-Exon	chr11	52050892	52050971	chr11	52056086	52056163	ff	B1_Mur2	Alu	SINE	52050860	52050995	-	2	1	0	3	2	2	-0.736966	0.147601	0.104571	0.1133
675	Slc25a19	Exon-RE	chr11	115482272	115482360	chr11	115482861	115482947	ff	B4A	B4	SINE	115482872	115483052	+	8	3	6	8	6	7	-0.263034	0.321033	0.500184	0.5135
676	Slc25a19	Exon-RE	chr11	115485612	115485681	chr11	115488656	115488720	ff	ID_B1	B4	SINE	115488655	115488821	+	0	1	0	3	1	0	-0.807355	0.105781	0.345779	0.3099
677	Slc27a2	Exon-RE	chr2	126393517	126393604	chr2	126397329	126397415	ff	ID_B1	B4	SINE	126397317	126397403	-	2	2	4	2	1	7	-0.241008	0.329643	0.816639	0.7731
678	Slc27a2	RE-Exon	chr2	126397416	126397490	chr2	126400437	126400517	ff	MIRb	MIR	SINE	126397417	126397603	+	0	0	4	0	0	0	1.22239	0.0356704	0.317311	0.3087
679	Slc35b4	Exon-RE	chr6	34120487	34120572	chr6	34122626	34122715	ff	MIR	MIR	SINE	34122614	34122765	+	10	8	6	4	12	6	0.111031	0.446494	0.657905	0.6251
680	Slc43a2	Exon-RE	chr11	75359276	75359331	chr11	75374322	75374388	ff	RMER30	MER1_type	DNA	75374204	75374364	-	4	3	3	0	0	2	1.37851	0.0258303	0.0431144	0.0147
681	Slc9a1	Exon-RE	chr4	132926731	132926819	chr4	132967588	132967671	ff	MIRb	MIR	SINE	132967521	132967617	-	5	7	9	6	6	7	0.125531	0.440344	0.653095	0.6096
682	Smarca2	RE-Exon	chr19	26681940	26682030	chr19	26694171	26694260	ff	GC_rich	Low_complexity	Low_complexity	26681925	26681953	+	135	149	134	138	175	145	-0.130947	0.388684	0.4	0.4119
683	Smg5	Exon-RE	chr3	88140344	88140417	chr3	88144569	88144658	ff	B3	B2	SINE	88144572	88144683	+	3	2	5	1	0	3	0.893085	0.0848708	0.184039	0.1745
684	Smg5	RE-Exon	chr3	88144608	88144681	chr3	88145776	88145832	ff	B3	B2	SINE	88144572	88144683	+	0	2	3	3	5	3	-0.807355	0.105781	0.104571	0.1127
685	Snhg11	RE-Exon	chr13	75161750	75161777	chr2	158208811	158208889	rr	Lx3_Mus	L1	LINE	75160594	75162103	+	51	60	62	66	55	59	-0.0562682	0.435424	1	0.8813
686	Snhg11	RE-Exon	chr17	15156809	15156860	chr2	158208240	158208310	rf	ID	ID	SINE	15156780	15156857	+	2	1	1	2	0	2	0	0.560886	0.813664	0.7606
687	Snrpn	RE-Exon	chr7	67155077	67155155	chr7	67242414	67242495	ff	ORR1D2	MaLR	LTR	67155054	67155202	+	1	1	3	0	1	2	0.415037	0.260763	0.486674	0.4577
688	Snrpn	RE-Exon	chr7	67159550	67159622	chr7	67216768	67216852	ff	RLTR14	ERV1	LTR	67159546	67159940	+	2	2	0	2	0	1	0.222392	0.383764	0.637352	0.5853
689	Snrpn	RE-Exon	chr7	67168384	67168458	chr7	67216770	67216846	ff	B4A	B4	SINE	67168227	67168472	+	3	0	3	4	3	3	-0.530515	0.206642	0.196706	0.1974
690	Snrpn	RE-Exon	chr7	67168389	67168458	chr7	67242415	67242498	ff	B4A	B4	SINE	67168227	67168472	+	1	0	1	0	2	0	0	0.560886	0.813664	0.7578
691	Snrpn	RE-Exon	chr7	67183884	67183957	chr7	67216769	67216798	ff	RLTR11A	ERVK	LTR	67183897	67183965	-	1	0	0	0	2	0	-0.321928	0.300123	0.796253	0.7369
692	Snurf	Exon-RE	chr7	67133542	67133631	chr7	67138546	67138628	ff	Lx8	L1	LINE	67138451	67138867	+	19	15	15	16	12	8	0.415037	0.260763	0.268286	0.2705
693	Snurf	RE-Exon	chr7	67138547	67138590	chr7	67140291	67140381	ff	Lx8	L1	LINE	67138451	67138867	+	7	0	5	10	9	6	-0.900464	0.0799508	0.2	0.2031
694	Snurf	RE-Exon	chr7	67138590	67138670	chr7	67140291	67140381	ff	Lx8	L1	LINE	67138451	67138867	+	4	4	9	10	8	10	-0.632268	0.169742	0.115688	0.1296
695	Snurf	Exon-RE	chr7	67144213	67144297	chr7	67155221	67155282	ff	(CAAA)n	Simple_repeat	Simple_repeat	67155202	67155222	+	2	2	0	1	0	4	-0.192645	0.354244	1	0.8785
696	Snurf	Exon-RE	chr7	67144234	67144297	chr7	67159539	67159582	ff	RLTR14	ERV1	LTR	67159546	67159940	+	0	0	1	0	0	2	-0.321928	0.300123	0.796253	0.7402
697	Snurf	Exon-RE	chr7	67144208	67144297	chr7	67168332	67168403	ff	B4A	B4	SINE	67168227	67168472	+	2	2	1	1	4	1	-0.169925	0.364084	0.813664	0.7592
698	Snurf	Exon-RE	chr7	67144234	67144297	chr7	67183859	67183927	ff	RLTR11A	ERVK	LTR	67183897	67183965	-	0	0	2	1	1	0	0	0.560886	0.813664	0.7518
699	Spata13	RE-Exon	chr14	61255393	61255480	chr14	61309688	61309775	ff	MIRb	MIR	SINE	61255333	61255501	-	13	14	16	10	24	9	0	0.560886	0.7	0.6912
700	Spg7	RE-Exon	chr8	125590188	125590256	chr8	125590370	125590458	ff	ID_B1	B4	SINE	125590157	125590307	-	2	2	3	1	2	0	0.736966	0.154982	0.104571	0.1137
701	Src	RE-Exon	chr2	157266697	157266783	chr2	157281325	157281414	ff	L1MA6	L1	LINE	157266549	157266827	-	4	4	9	5	6	4	0.152003	0.423124	0.816639	0.7713
702	Srebf2	RE-Exon	chr15	81978521	81978605	chr15	82000166	82000255	ff	MIRc	MIR	SINE	81978600	81978765	-	4	4	12	5	8	7	0	0.560886	0.506555	0.5358
703	Srrm2	Exon-RE	chr17	23948607	23948696	chr17	23948782	23948871	ff	MIRm	MIR	SINE	23948742	23948842	-	44	45	58	36	38	47	0.274622	0.339483	0.4	0.4174
704	Srrm2	RE-Exon	chr17	23960546	23960629	chr17	23960755	23960840	ff	L2c	L2	LINE	23959809	23960561	+	0	0	4	0	8	3	-1	0.0762608	0.486674	0.4573
705	Srsf9	RE-Exon	chr5	115779082	115779150	chr5	115780506	115780577	ff	PB1D9	Alu	SINE	115779050	115779160	-	4	1	4	2	3	5	-0.115477	0.399754	0.824778	0.8553
706	Srsf9	RE-Exon	chr5	115779970	115780036	chr5	115780506	115780595	ff	B3	B2	SINE	115779853	115780034	-	5	0	5	6	5	7	-0.691878	0.153752	0.104571	0.116
707	Srxn1	RE-Exon	chr2	151930843	151930926	chr2	151934724	151934809	ff	MIR	MIR	SINE	151930862	151931055	+	8	7	4	0	3	1	1.65208	0.00738007	0.1	0.0955
708	Ssbp2	Exon-RE	chr13	91600816	91600852	chr13	91610745	91610824	ff	Lx7	L1	LINE	91609766	91610958	-	2	0	0	0	0	0	0.736966	0.154982	0.317311	0.2971
709	Ssbp2	RE-Exon	chr13	91600997	91601047	chr13	91664188	91664241	ff	GC_rich	Low_complexity	Low_complexity	91600941	91601114	+	1	1	0	2	2	1	-0.678072	0.159902	0.0989602	0.0929
710	Ssbp2	RE-Exon	chr13	91610789	91610837	chr13	91664189	91664245	ff	Lx7	L1	LINE	91609766	91610958	-	0	0	1	2	1	1	-0.807355	0.105781	0.0989602	0.0894
711	Ssbp2	RE-Exon	chr13	91632019	91632066	chr13	91664189	91664241	ff	Lx9	L1	LINE	91631677	91632077	+	0	1	0	0	2	0	-0.321928	0.300123	0.796253	0.7371
712	Ssbp2	Exon-RE	chr13	91704218	91704298	chr13	91743882	91743945	ff	L4	RTE	LINE	91743862	91743964	-	3	1	4	5	2	5	-0.447459	0.232472	0.268286	0.272
713	Stox2	RE-Exon	chr8	48282017	48282093	chr8	48288474	48288563	ff	MLT1B	MaLR	LTR	48281952	48282312	+	4	6	8	4	6	5	0.222392	0.383764	0.500184	0.5071
714	Strn4	Exon-RE	chr7	17416406	17416484	chr7	17416692	17416779	ff	CT-rich	Low_complexity	Low_complexity	17416708	17416808	+	7	7	5	3	3	3	0.874469	0.0934809	0.0338949	0.0001
715	Stx17	Exon-RE	chr4	48144729	48144818	chr4	48150525	48150598	ff	ID4_	ID	SINE	48150545	48150616	-	6	2	2	1	2	1	0.893085	0.0848708	0.0989602	0.0887
716	Stx17	RE-Exon	chr4	48166363	48166440	chr4	48171681	48171744	ff	L3	CR1	LINE	48166148	48166382	-	0	0	0	2	0	1	-1	0.0762608	0.121335	0.1447
717	Sympk	Exon-RE	chr7	19609786	19609853	chr7	19613244	19613334	ff	PB1D10	Alu	SINE	19613292	19613379	-	10	17	13	7	15	8	0.381871	0.273063	0.4	0.4231
718	Syt1	Exon-RE	chr10	108128067	108128118	chr10	108157657	108157691	ff	L1MA5A	L1	LINE	108157591	108157934	-	0	0	0	0	2	0	-0.736966	0.147601	0.317311	0.3069
719	Syt1	RE-Exon	chr10	108272419	108272488	chr10	108339269	108339348	ff	MIRm	MIR	SINE	108272444	108272521	+	0	0	4	3	4	3	-0.893085	0.0836408	0.36131	0.3254
720	Syt16	Exon-RE	chr12	75230452	75230536	chr12	75256162	75256240	ff	B4A	B4	SINE	75256012	75256275	-	3	2	4	4	2	1	0.263034	0.356704	0.500184	0.5007
721	Syvn1	RE-Exon	chr19	6038540	6038629	chr19	6046657	6046746	ff	RSINE1	B4	SINE	6038515	6038622	+	3	6	5	6	6	12	-0.667425	0.161132	0.104571	0.1097
722	Tanc2	Exon-RE	chr11	105574692	105574764	chr11	105620233	105620321	ff	CT-rich	Low_complexity	Low_complexity	105620127	105620233	+	12	6	9	3	9	10	0.263034	0.356704	0.657905	0.6145
723	Tank	Exon-RE	chr2	61465812	61465893	chr2	61468236	61468311	ff	Lx9	L1	LINE	61467915	61468536	-	2	1	6	2	1	0	1	0.0787208	0.261155	0.247
724	Tank	Exon-RE	chr2	61467341	61467427	chr2	61468237	61468283	ff	Lx9	L1	LINE	61467915	61468536	-	1	2	2	0	2	2	0.192645	0.394834	0.796253	0.7408
725	Tank	RE-Exon	chr2	61469629	61469711	chr2	61481769	61481841	ff	Lx9	L1	LINE	61469141	61470146	-	0	0	2	2	4	2	-1.1375	0.0282903	0.0989602	0.0894
726	Tank	RE-Exon	chr2	61472085	61472135	chr2	61481769	61481819	ff	MTD	MaLR	LTR	61471952	61472319	-	0	0	0	0	2	1	-1	0.0762608	0.121335	0.1463
727	Taok1	RE-Exon	chr11	77419060	77419139	chr11	77420709	77420797	ff	ID_B1	B4	SINE	77419029	77419150	+	15	25	22	18	23	20	0.0223678	0.479705	1	0.8815
728	Taok2	Exon-RE	chr7	134010618	134010692	chr7	134010828	134010918	ff	L1MC4a	L1	LINE	134010797	134011104	+	3	5	6	0	4	2	0.917538	0.0811808	0.2	0.2055
729	Taok2	RE-Exon	chr7	134010844	134010932	chr7	134011621	134011693	ff	L1MC4a	L1	LINE	134010797	134011104	+	5	6	6	6	0	10	0.0740006	0.467405	0.816639	0.7728
730	Tbc1d19	RE-Exon	chr5	54222637	54222724	chr5	54224206	54224284	ff	ORR1D1	MaLR	LTR	54222541	54222923	-	8	6	5	2	6	6	0.371969	0.281673	0.486674	0.4559
731	Tbc1d19	RE-Exon	chr5	54283281	54283341	chr5	54288228	54288301	ff	Lx7	L1	LINE	54282571	54283387	+	0	0	3	6	2	2	-1.11548	0.0307503	0.261155	0.2567
732	Tctex1d2	RE-Exon	chr16	32426238	32426324	chr16	32426941	32427007	ff	ID_B1	B4	SINE	32426220	32426367	-	2	5	3	3	4	3	0	0.560886	0.816639	0.7677
733	Tdrd3	RE-Exon	chr14	87819682	87819763	chr14	87856839	87856875	ff	B4A	B4	SINE	87819560	87819792	-	1	2	0	0	0	1	0.584963	0.200492	0.345779	0.3081
734	Tdrd3	Exon-RE	chr14	87911522	87911575	chr14	87923245	87923318	ff	MIRc	MIR	SINE	87923262	87923368	+	0	0	3	0	1	1	0.263034	0.356704	0.813664	0.7618
735	Tdrd3	RE-Exon	chr14	87923241	87923331	chr14	87939202	87939291	ff	MIRc	MIR	SINE	87923262	87923368	+	3	4	4	6	10	2	-0.584963	0.195572	0.506555	0.541
736	Thra	RE-Exon	chr11	98602669	98602758	chr11	98614601	98614691	ff	MIR3	MIR	SINE	98602575	98602711	-	33	49	41	23	26	34	0.551015	0.204182	0.2	0.2002
737	Thra	RE-Exon	chr11	98602677	98602758	chr11	98617419	98617481	ff	MIR3	MIR	SINE	98602575	98602711	-	5	2	2	2	3	0	0.584963	0.200492	0.486674	0.4541
738	Thra	Exon-RE	chr11	98623100	98623175	chr17	27096314	27096344	rf	CT-rich	Low_complexity	Low_complexity	27096203	27096435	+	0	0	0	0	0	2	-0.736966	0.147601	0.317311	0.311
739	Thumpd2	Exon-RE	chr17	81437425	81437514	chr17	81439770	81439846	ff	L2	L2	LINE	81439712	81439895	-	6	3	4	3	5	2	0.29956	0.332103	0.375825	0.3568
740	Thumpd2	Exon-RE	chr17	81455174	81455247	chr17	81463254	81463293	ff	B3A	B2	SINE	81463257	81463354	+	0	2	0	1	0	0	0.321928	0.322263	0.796253	0.7394
741	Thumpd2	RE-Exon	chr17	81463311	81463379	chr17	81464274	81464305	ff	B3A	B2	SINE	81463257	81463354	+	1	0	2	0	0	0	1	0.0787208	0.121335	0.1483
742	Tial1	Exon-RE	chr7	135592151	135592232	chr7	135594918	135594990	ff	B1_Mur2	Alu	SINE	135594900	135595031	+	3	2	5	3	4	3	0	0.560886	0.816639	0.7671
743	Tial1	RE-Exon	chr7	135594938	135595012	chr7	135598448	135598528	ff	B1_Mur2	Alu	SINE	135594900	135595031	+	4	5	1	4	5	7	-0.547488	0.198032	0.261155	0.254
744	Timm44	Exon-RE	chr8	4261926	4261996	chr8	4264443	4264519	ff	B4A	B4	SINE	4264370	4264625	+	2	2	2	0	0	0	1.58496	0.0159902	0.0253473	0
745	Timm44	RE-Exon	chr8	4264601	4264627	chr8	4265224	4265310	ff	B4A	B4	SINE	4264370	4264625	+	0	0	2	0	1	0	0.321928	0.322263	0.796253	0.7402
746	Tln2	Exon-RE	chr9	67407419	67407509	chr9	67481697	67481783	ff	(CCG)n	Simple_repeat	Simple_repeat	67481766	67481796	+	75	101	120	97	98	121	-0.0934109	0.418204	1	0.8826
747	Tmem150c	Exon-RE	chr5	100524626	100524714	chr5	100588237	100588305	ff	(CGG)n	Simple_repeat	Simple_repeat	100588245	100588315	+	28	29	27	27	22	21	0.253119	0.361624	0.0765225	0.0775
748	Tmem169	Exon-RE	chr1	72330967	72331037	chr1	72339491	72339578	ff	B3A	B2	SINE	72339547	72339659	+	7	4	11	1	7	9	0.321928	0.322263	0.657905	0.6189
749	Tmem169	Exon-RE	chr1	72330967	72331044	chr1	72339492	72339558	ff	B3A	B2	SINE	72339547	72339659	+	2	1	1	2	3	0	-0.192645	0.354244	0.653095	0.6151
750	Tmem169	Exon-RE	chr1	72344341	72344368	chr5	145905906	145905978	rr	RSINE1	B4	SINE	145905955	145906092	-	2	0	0	0	0	0	0.736966	0.154982	0.317311	0.2956
751	Tmem49	Exon-RE	chr11	86479289	86479379	chr11	86484593	86484675	ff	L2	L2	LINE	86484645	86484803	+	9	5	7	7	4	2	0.584963	0.200492	0.184039	0.1721
752	Tmem90a	RE-Exon	chr12	86020227	86020300	chr12	86021324	86021406	ff	RSINE1	B4	SINE	86020194	86020302	+	9	7	10	5	11	13	-0.142019	0.380074	0.7	0.6957
753	Tmem90a	RE-Exon	chr12	86020269	86020321	chr12	86021324	86021395	ff	RSINE1	B4	SINE	86020194	86020302	+	6	0	2	4	2	1	0.137504	0.429274	1	0.8825
754	Tmem90a	RE-Exon	chr12	86030902	86030950	chr12	86039474	86039535	ff	ID_B1	B4	SINE	86030777	86030935	+	1	1	0	0	0	2	0	0.560886	0.813664	0.7637
755	Tmem90b	Exon-RE	chr2	149656576	149656658	chr2	149666736	149666800	ff	Tigger5	MER2_type	DNA	149666735	149666824	-	3	2	2	2	0	2	0.514573	0.218942	0.196706	0.1985
756	Tmem90b	RE-Exon	chr2	149666736	149666795	chr2	149725152	149725230	ff	Tigger5	MER2_type	DNA	149666735	149666824	-	4	0	3	12	5	11	-1.63227	0.00369004	0.1	0.0952
757	Tmod3	RE-Exon	chr9	75369099	75369181	chr9	75377172	75377261	ff	GA-rich	Low_complexity	Low_complexity	75368955	75369128	+	24	28	23	19	28	32	-0.0721498	0.429274	0.657905	0.6124
758	Tnks1bp1	RE-Exon	chr2	84888223	84888291	chr2	84891017	84891104	ff	(CGG)n	Simple_repeat	Simple_repeat	84888211	84888242	+	12	17	17	12	25	16	-0.192645	0.354244	1	0.8819
759	Tnks1bp1	RE-Exon	chr2	84888235	84888291	chr2	84891021	84891109	ff	(CGG)n	Simple_repeat	Simple_repeat	84888211	84888242	+	3	5	2	2	9	3	-0.387023	0.250923	0.822187	0.8171
762	Tom1l2	RE-Exon	chr11	60112531	60112620	chr11	60166258	60166341	ff	L1MB8	L1	LINE	60112484	60112670	+	8	13	13	8	7	9	0.454566	0.241082	0.17753	0.1588
763	Tox2	RE-Exon	chr2	163028921	163028995	chr2	163073500	163073567	ff	GC_rich	Low_complexity	Low_complexity	163028938	163028966	+	5	5	2	0	5	4	0.321928	0.322263	0.486674	0.446
764	Tox2	RE-Exon	chr2	163030445	163030514	chr2	163073500	163073564	ff	GC_rich	Low_complexity	Low_complexity	163030473	163030530	+	0	5	1	1	1	3	0.169925	0.405904	0.816639	0.7652
765	Traf7	Exon-RE	chr17	24656099	24656189	chr17	24664398	24664485	ff	L2a	L2	LINE	24664426	24664487	+	4	5	6	8	4	3	0	0.560886	0.657905	0.6194
766	Trafd1	Exon-RE	chr5	121834062	121834112	chr5	121834753	121834822	ff	ID_B1	B4	SINE	121834701	121834874	+	2	1	1	2	4	2	-0.652077	0.166052	0.0989602	0.0889
767	Trafd1	RE-Exon	chr5	121834767	121834852	chr5	121835532	121835595	ff	ID_B1	B4	SINE	121834701	121834874	+	5	1	2	0	0	3	0.874469	0.0934809	0.268286	0.273
768	Trak1	RE-Exon	chr9	121249800	121249865	chr9	121273118	121273176	ff	PB1D7	Alu	SINE	121249750	121249820	-	0	0	2	1	0	0	0.321928	0.322263	0.796253	0.7374
769	Trak1	RE-Exon	chr9	121298937	121299009	chr9	121300974	121301059	ff	MTEb	MaLR	LTR	121298714	121299078	+	1	3	1	3	1	2	-0.169925	0.364084	0.637352	0.5873
770	Trak1	RE-Exon	chr9	121369779	121369831	chr9	121378101	121378191	ff	(GGA)n	Simple_repeat	Simple_repeat	121369801	121369827	+	6	2	10	15	6	12	-0.777608	0.109471	0.184039	0.1703
771	Trank1	RE-Exon	chr9	111279594	111279682	chr9	111280281	111280368	ff	URR1B	MER1_type	DNA	111279396	111279602	-	1	1	0	3	1	2	-0.847997	0.0934809	0.104571	0.106
772	Trank1	RE-Exon	chr9	111287844	111287931	chr9	111288872	111288960	ff	L2c	L2	LINE	111287766	111288125	-	21	12	25	18	18	15	0.17585	0.398524	0.506555	0.5291
773	Triad2	Exon-RE	chr18	38456366	38456449	chr18	38456904	38456968	ff	MIRc	MIR	SINE	38456910	38456941	-	0	2	1	0	0	0	1	0.0787208	0.121335	0.1518
774	Triad2	Exon-RE	chr18	38456380	38456449	chr18	38456923	38457005	ff	MIRc	MIR	SINE	38456910	38456941	-	0	2	2	2	2	0	0	0.560886	1	0.8866
775	Triad2	RE-Exon	chr18	38456998	38457083	chr18	38459406	38459484	ff	MIR	MIR	SINE	38456995	38457115	+	7	14	10	8	7	9	0.332575	0.296433	0.375825	0.3542
776	Triad2	RE-Exon	chr18	38457968	38458046	chr18	38459405	38459491	ff	B1_Mur4	Alu	SINE	38457928	38458072	-	21	15	23	14	11	12	0.632268	0.169742	0.1	0.0959
777	Trim37	Exon-RE	chr11	87031753	87031829	chr11	87064090	87064166	ff	MLT1G3	MaLR	LTR	87064078	87064406	+	17	14	18	19	12	10	0.241008	0.371464	0.7	0.6937
778	Trip4	RE-Exon	chr9	65703212	65703290	chr9	65705130	65705200	ff	ID4	ID	SINE	65703221	65703301	+	2	3	4	1	2	2	0.584963	0.200492	0.104571	0.1087
779	Trip4	RE-Exon	chr9	65713740	65713803	chr9	65714277	65714359	ff	RMER1B	Other	Other	65713478	65713999	-	0	0	3	0	0	0	1	0.0787208	0.317311	0.3133
780	Trmt61a	Exon-RE	chr12	112919207	112919276	chr12	112938028	112938102	ff	B1_Mus2	Alu	SINE	112938087	112938221	+	2	1	1	0	0	2	0.485427	0.234932	0.36131	0.3246
781	Trmt61a	Exon-RE	chr12	112920824	112920900	chr12	112938028	112938104	ff	B1_Mus2	Alu	SINE	112938087	112938221	+	3	2	2	2	5	0	0	0.560886	0.816639	0.7651
782	Trp53i11	Exon-RE	chr2	93037053	93037134	chr2	93037618	93037691	ff	MIR	MIR	SINE	93037606	93037635	-	5	7	7	0	9	8	0.137504	0.429274	0.506555	0.5419
783	Tsnax	RE-Exon	chr8	127543321	127543373	chr8	127548404	127548493	ff	RSINE1	B4	SINE	127543295	127543429	-	1	0	0	0	2	2	-0.807355	0.105781	0.238593	0.2133
784	Tsnax	RE-Exon	chr8	127547717	127547806	chr8	127548405	127548495	ff	L1MEc	L1	LINE	127547726	127547823	-	18	19	26	25	39	24	-0.463401	0.223862	0.4	0.422
785	tspan-3	Exon-RE	chr9	55984463	55984541	chr9	55987345	55987416	ff	L1_Mur3	L1	LINE	55986985	55987376	+	2	5	4	0	2	3	0.807355	0.108241	0.184039	0.1696
786	tspan-3	RE-Exon	chr9	55987362	55987443	chr9	55993294	55993373	ff	L1_Mur3	L1	LINE	55986985	55987376	+	4	2	1	1	2	1	0.514573	0.218942	0.345779	0.3015
787	Ttbk2	Exon-RE	chr2	120648266	120648341	chr2	120662898	120662969	ff	ID4_	ID	SINE	120662866	120662931	+	0	2	0	1	1	3	-0.678072	0.159902	0.261155	0.2526
788	Ttbk2	Exon-RE	chr2	120650984	120651050	chr2	120662900	120662984	ff	ID4_	ID	SINE	120662866	120662931	+	3	3	8	6	0	1	0.765535	0.118081	0.268286	0.2747
789	Ttbk2	RE-Exon	chr2	120662905	120662994	chr2	120675790	120675865	ff	ID4_	ID	SINE	120662866	120662931	+	7	7	4	3	6	4	0.392317	0.268143	0.17753	0.1594
790	Ttc35	Exon-RE	chr15	43343240	43343328	chr7	69896419	69896465	rf	Lx	L1	LINE	69893460	69898237	+	23	13	26	34	39	31	-0.719099	0.150062	0.1	0.0957
791	Ttpa	Exon-RE	chr4	19941839	19941929	chr4	19946715	19946795	ff	ID_B1	B4	SINE	19946705	19946808	-	5	4	2	3	3	4	0.106915	0.448954	0.653095	0.6074
792	Ttyh3	RE-Exon	chr5	141102480	141102553	chr5	141103075	141103140	ff	MT2B2	ERVL	LTR	141102539	141102585	-	6	8	4	1	6	3	0.691878	0.157442	0.184039	0.1691
793	Ttyh3	RE-Exon	chr5	141112203	141112255	chr5	141124658	141124712	ff	MT2A	ERVL	LTR	141112102	141112276	-	1	0	0	2	0	0	-0.321928	0.300123	0.796253	0.7377
794	Ttyh3	RE-Exon	chr5	141114476	141114539	chr5	141124656	141124694	ff	RSINE1	B4	SINE	141114336	141114496	+	1	0	0	2	4	1	-1.32193	0.0159902	0.0721982	0.0551
795	Tulp3	RE-Exon	chr6	128275462	128275536	chr6	128275893	128275982	ff	B1F1	Alu	SINE	128275419	128275553	+	5	12	9	6	6	2	0.770518	0.116851	0.268286	0.2661
796	Tulp3	Exon-RE	chr6	128275933	128276008	chr6	128276274	128276320	ff	PB1D9	Alu	SINE	128276235	128276327	-	0	0	0	0	0	2	-0.736966	0.147601	0.317311	0.3042
797	Txndc16	Exon-RE	chr14	45802777	45802841	chr14	45820312	45820369	ff	Lx6	L1	LINE	45820151	45820344	+	0	4	1	1	1	0	0.678072	0.162362	0.637352	0.5834
798	Txndc16	RE-Exon	chr14	45820362	45820418	chr14	45825015	45825093	ff	Lx6	L1	LINE	45820346	45820893	+	2	2	3	0	2	2	0.514573	0.218942	0.196706	0.1975
799	Ube2g1	RE-Exon	chr11	72483571	72483640	chr11	72486461	72486520	ff	B3A	B2	SINE	72483489	72483677	-	2	2	3	0	0	0	1.73697	0.00615006	0.0338949	0.0003
800	Ube2q2	RE-Exon	chr9	55008629	55008701	chr9	55010774	55010853	ff	B3	B2	SINE	55008547	55008739	-	5	3	2	3	3	3	0.115477	0.445264	1	0.8854
801	Ube3a	RE-Exon	chr7	66453449	66453512	chr7	66484144	66484231	ff	Lx2B	L1	LINE	66453003	66454153	-	1	3	1	7	3	4	-1.08746	0.0344403	0.0721982	0.0602
802	Ube3a	RE-Exon	chr7	66453449	66453512	chr7	66531971	66532050	ff	Lx2B	L1	LINE	66453003	66454153	-	2	0	0	2	0	0	0	0.560886	1	0.8852
803	Upp2	Exon-RE	chr2	58419862	58419936	chr2	58435712	58435777	ff	B3	B2	SINE	58435695	58435813	-	2	6	5	0	0	3	1.41504	0.0246002	0.121183	0.1328
804	Upp2	Exon-RE	chr2	58419880	58419936	chr2	58477001	58477044	ff	Lx6	L1	LINE	58476818	58477140	+	0	2	0	0	0	0	0.736966	0.154982	0.317311	0.3046
805	Upp2	Exon-RE	chr2	58419900	58419936	chr2	58574174	58574236	ff	MT2A	ERVL	LTR	58574203	58574495	+	0	0	0	2	0	0	-0.736966	0.147601	0.317311	0.3072
806	Uqcrc1	RE-Exon	chr9	108848468	108848528	chr9	108848980	108849066	ff	B3A	B2	SINE	108848305	108848506	-	5	3	3	5	3	10	-0.584963	0.195572	0.345779	0.3082
807	Usp47	Exon-RE	chr7	119221383	119221470	chr7	119223683	119223765	ff	RMER15	ERVL	LTR	119223671	119223841	-	18	16	28	27	14	28	-0.147557	0.375154	1	0.8862
808	Usp47	RE-Exon	chr7	119223682	119223744	chr7	119225943	119226030	ff	RMER15	ERVL	LTR	119223671	119223841	-	17	19	21	19	16	17	0.125531	0.440344	0.261155	0.2502
809	Usp48	Exon-RE	chr4	137172334	137172420	chr4	137175836	137175924	ff	MIRc	MIR	SINE	137175839	137175974	-	4	2	3	4	2	2	0.125531	0.440344	0.637352	0.5855
810	Usp48	RE-Exon	chr4	137175819	137175886	chr4	137176974	137177054	ff	MIRc	MIR	SINE	137175839	137175974	-	6	9	13	3	7	5	0.784271	0.111931	0.2	0.2006
811	Usp48	RE-Exon	chr4	137190099	137190160	chr4	137190812	137190896	ff	B1_Mur2	Alu	SINE	137190035	137190187	+	0	0	0	2	0	0	-0.736966	0.147601	0.317311	0.3049
812	Usp9x	RE-Exon	chrX	12630395	12630473	chrX	12671047	12671135	ff	LTR50	ERVL	LTR	12630221	12630545	+	18	15	19	14	15	13	0.289507	0.334563	0.0765225	0.0785
813	Vdu1	Exon-RE	chr3	152009519	152009600	chr3	152019310	152019400	ff	Lx8	L1	LINE	152019199	152019656	+	0	2	0	1	3	3	-1	0.0762608	0.115688	0.1243
814	Vdu1	RE-Exon	chr3	152019984	152020056	chr3	152020801	152020874	ff	Lx8	L1	LINE	152019977	152020332	+	0	0	1	2	1	0	-0.584963	0.195572	0.345779	0.2979
815	Vdu1	Exon-RE	chr3	152024885	152024963	chr3	152025817	152025853	ff	B1_Mur3	Alu	SINE	152025800	152025941	-	2	0	0	0	0	0	0.736966	0.154982	0.317311	0.3068
816	Wdr25	RE-Exon	chr12	110134036	110134098	chr12	110136118	110136205	ff	B1F1	Alu	SINE	110134017	110134105	+	3	4	0	3	3	2	-0.137504	0.387454	0.816639	0.7689
817	Wdr52	RE-Exon	chr16	44415111	44415187	chr16	44416008	44416076	ff	Lx8	L1	LINE	44414808	44415967	-	4	1	0	1	0	2	0.415037	0.260763	0.822187	0.8171
818	Wdr52	Exon-RE	chr16	44460387	44460453	chr16	44461569	44461647	ff	L1MDa	L1	LINE	44461079	44461700	-	3	3	3	3	0	1	0.777608	0.115621	0.121335	0.1417
819	Wdr52	RE-Exon	chr16	44461754	44461821	chr16	44468484	44468556	ff	L1MDa	L1	LINE	44461726	44462088	-	2	0	0	0	4	2	-0.847997	0.0934809	0.345779	0.3117
820	Wiz	Exon-RE	chr17	32499827	32499906	chr17	32501125	32501197	ff	GC_rich	Low_complexity	Low_complexity	32501131	32501161	+	5	7	8	1	0	4	1.52356	0.0172202	0.1	0.0911
821	Yif1a	RE-Exon	chr19	5085676	5085756	chr19	5089417	5089466	ff	MIRm	MIR	SINE	5085689	5085750	+	3	4	7	0	6	2	0.628031	0.173432	0.4	0.4198
822	Ylpm1	RE-Exon	chr12	86345497	86345545	chr12	86353837	86353899	ff	L2	L2	LINE	86344994	86345666	-	0	0	0	2	0	0	-0.736966	0.147601	0.317311	0.3013
823	Ylpm1	RE-Exon	chr12	86409074	86409159	chr12	86410566	86410650	ff	B4A	B4	SINE	86409082	86409243	+	3	2	4	3	3	3	0	0.560886	1	0.879
824	Zbtb38	Exon-RE	chr9	96589359	96589447	chr9	96594854	96594926	ff	Charlie1	MER1_type	DNA	96594489	96594931	+	0	1	0	2	3	2	-1.32193	0.0159902	0.0431144	0.0158
825	Zcchc7	RE-Exon	chr4	44907087	44907162	chr4	44907783	44907846	ff	PB1D10	Alu	SINE	44906989	44907105	-	0	1	2	3	2	1	-0.584963	0.195572	0.261155	0.2486
826	Zcchc7	Exon-RE	chr4	44921323	44921356	chr4	44929054	44929109	ff	B1F1	Alu	SINE	44929034	44929181	-	1	0	0	0	2	1	-0.584963	0.195572	0.345779	0.3061
827	Zcchc7	RE-Exon	chr4	44929123	44929181	chr4	44938844	44938914	ff	B1F1	Alu	SINE	44929034	44929181	-	0	0	2	0	1	3	-0.485427	0.221402	0.486674	0.4535
828	Zdhhc2	Exon-RE	chr8	41560088	41560160	chr8	41574665	41574755	ff	B3	B2	SINE	41574591	41574812	-	3	6	6	5	9	7	-0.415037	0.244772	0.268286	0.2673
829	Zfp119	RE-Exon	chr17	56017762	56017850	chr17	56084187	56084276	rr	L1MC	L1	LINE	56017549	56017822	+	3	3	3	2	3	1	0.415037	0.260763	0.121335	0.1495
830	Zfp235	RE-Exon	chr7	24918174	24918240	chr7	24919166	24919230	ff	ORR1C2-int	MaLR	LTR	24917008	24918467	+	0	1	0	2	0	1	-0.584963	0.195572	0.345779	0.3138
831	Zfp251	Exon-RE	chr15	76684956	76685043	chr15	76696671	76696738	ff	PB1D7	Alu	SINE	76696660	76696754	+	0	3	1	3	5	2	-0.893085	0.0836408	0.184039	0.1749
832	Zfp251	RE-Exon	chr15	76696695	76696775	chr15	76700235	76700325	ff	PB1D7	Alu	SINE	76696660	76696754	+	3	1	3	2	3	3	-0.137504	0.387454	0.796253	0.7417
833	Zfp341	Exon-RE	chr2	154469532	154469591	chr2	154470422	154470505	ff	MIRb	MIR	SINE	154470457	154470534	+	1	0	0	3	2	2	-1.32193	0.0159902	0.0431144	0.0177
834	Zfp385b	Exon-RE	chr2	77253941	77254031	chr6	65177908	65177978	ff	Lx3C	L1	LINE	65176784	65178275	-	14	24	10	28	30	23	-0.719892	0.148831	0.2	0.2071
835	Zfp771	Exon-RE	chr7	134388560	134388645	chr7	134389084	134389162	ff	MIR	MIR	SINE	134389061	134389126	-	9	9	7	7	8	7	0.163499	0.408364	0.238593	0.2135
836	Zfp788	Exon-RE	chr7	48898722	48898799	chr7	48900655	48900716	ff	Lx	L1	LINE	48900612	48901158	-	0	0	3	0	0	0	1	0.0787208	0.317311	0.3155
837	Zfp788	RE-Exon	chr7	48901115	48901174	chr7	48902852	48902912	ff	Lx	L1	LINE	48900612	48901158	-	2	2	1	1	1	3	0	0.560886	0.813664	0.7617
838	Zfp81	Exon-RE	chr17	33473725	33473791	chr17	33475044	33475128	ff	Lx8	L1	LINE	33474791	33475332	+	2	2	0	1	2	4	-0.514573	0.215252	0.486674	0.4533
839	Zfp81	RE-Exon	chr17	33475104	33475194	chr17	33495677	33495763	ff	Lx8	L1	LINE	33474791	33475332	+	2	7	8	8	4	11	-0.378512	0.253383	0.375825	0.3519
840	Zfp932	RE-Exon	chr5	110361939	110361991	chr5	110425595	110425650	rr	Lx6	L1	LINE	110360588	110361980	-	5	4	4	5	7	8	-0.523562	0.207872	0.0721982	0.0591
841	Zfyve28	RE-Exon	chr5	34570759	34570842	chr5	34574801	34574882	ff	ID_B1	B4	SINE	34570650	34570866	+	2	3	0	0	3	3	-0.169925	0.364084	0.637352	0.5818
842	Zfyve28	RE-Exon	chr5	34570800	34570847	chr5	34574802	34574888	ff	ID_B1	B4	SINE	34570650	34570866	+	2	4	2	2	3	0	0.459432	0.239852	0.486674	0.4418
843	Zim1	RE-Exon	chr7	6636952	6637033	chr7	6640394	6640484	ff	(CAGAG)n	Simple_repeat	Simple_repeat	6636962	6637001	+	2	4	3	0	3	1	0.777608	0.115621	0.184039	0.1692
844	Zkscan16	Exon-RE	chr4	58956455	58956527	chr4	58956812	58956900	ff	MER20	MER1_type	DNA	58956723	58956935	-	13	17	10	9	14	14	0.104337	0.450185	0.824778	0.8611
845	Zkscan16	RE-Exon	chr4	58956651	58956737	chr4	58958870	58958960	ff	MER20	MER1_type	DNA	58956723	58956935	-	26	26	30	28	24	30	0	0.560886	1	0.8821
846	Zkscan16	RE-Exon	chr4	58956851	58956919	chr4	58958870	58958948	ff	MER20	MER1_type	DNA	58956723	58956935	-	0	0	2	2	1	0	-0.263034	0.321033	0.637352	0.5783
847	Zkscan2	Exon-RE	chr7	130628853	130628942	chr7	130630997	130631087	ff	ORR1D1-int	MaLR	LTR	130630531	130631868	+	5	8	10	8	0	4	0.793549	0.109471	0.184039	0.1764
848	Zkscan2	RE-Exon	chr7	130631068	130631158	chr7	130633092	130633181	ff	ORR1D1-int	MaLR	LTR	130630531	130631868	+	0	0	4	8	6	4	-1.58496	0.00615006	0.0721982	0.0608
849	Zmym2	Exon-RE	chr14	57562985	57563073	chr14	57563522	57563602	ff	PB1	Alu	SINE	57563508	57563600	-	8	12	8	7	9	7	0.253757	0.359164	0.261155	0.2471
850	Zmym3	Exon-RE	chrX	98614201	98614290	chrX	98615666	98615742	ff	GC_rich	Low_complexity	Low_complexity	98615719	98615741	+	6	6	4	3	2	9	0.160465	0.412054	0.506555	0.5307
851	Zmynd11	RE-Exon	chr13	9708113	9708154	chr13	9709390	9709455	ff	PB1D10	Alu	SINE	9708016	9708127	-	2	0	0	1	0	0	0.321928	0.322263	0.796253	0.7381
852	Zmynd11	Exon-RE	chr13	9720085	9720175	chr13	9763589	9763672	ff	(CCG)n	Simple_repeat	Simple_repeat	9763605	9763633	+	1	0	2	0	3	4	-0.736966	0.147601	0.375825	0.3536
853	Zmynd11	Exon-RE	chr13	9734621	9734711	chr13	9763591	9763667	ff	(CCG)n	Simple_repeat	Simple_repeat	9763605	9763633	+	58	56	58	44	47	52	0.261387	0.357934	0.0463016	0.0232
854	Znhit1	Exon-RE	chr5	137460845	137460918	chr5	137461995	137462084	ff	RSINE1	B4	SINE	137461837	137462001	-	3	3	6	5	4	4	-0.0931094	0.418204	0.500184	0.4981
855	Zscan18	Exon-RE	chr7	13358851	13358937	chr7	13359297	13359380	ff	MLT1J	MaLR	LTR	13359169	13359329	+	3	1	3	2	4	2	-0.137504	0.387454	0.822187	0.8133
856	Zwint	Exon-RE	chr10	72120045	72120133	chr10	72136172	72136238	ff	RLTR25A	ERVK	LTR	72136113	72136229	+	0	0	3	2	4	2	-0.874469	0.0861009	0.261155	0.2421
857	Zzef1	Exon-RE	chr11	72681484	72681569	chr11	72682678	72682766	ff	L2c	L2	LINE	72682625	72682841	+	3	2	7	3	3	6	0	0.560886	0.816639	0.7666
858	Zzef1	RE-Exon	chr11	72682699	72682786	chr11	72683186	72683266	ff	L2c	L2	LINE	72682625	72682841	+	2	3	3	1	0	1	1.1375	0.0430504	0.0431144	0.0167
