# Supplementary material for: A Novel Analytical Strategy to Identify Fusion Transcripts between Repetitive Elements and Protein Coding-Exons Using RNA-Seq
Source: PLoS One. 2016 Jul 14;11(7):e0159028. doi: 10.1371/journal.pone.0159028 (PMC4945064; doi:10.1371/journal.pone.0159028)
Supplement: S2 Table — Forward (F) and reverse (R) primers were designed to amplify the RE and exon present in each FT. In some cases the same exon was amplified with a primer from an adjacent exon in order to compare the level of the FT with that of the non-fusion isoform (control locus, con). (XLSX) [file pone.0159028.s010.xlsx]

## Sheet: Sheet1
Supplemental Experimental Procedures
Fusion Gene - PCR primer list
name of gene	primer sequence
F=forward; R = reverse; con = control locus
4930402H24Rik
4930402H24Rik fusionA F	AAGTATGGCTGGCATATTCAGA
4930402H24Rik fusionA R	GTTTGGGTCTGGGTGAGTCT
4930402H24Rik fusionB F	GTTTGGAAACGCGTGGAAC
4930402H24Rik fusionB R	CCCATCAGGTTGAGACTTGC
Arhgef10
Arhgef10 fusionA F1 fA 77-159F	TTCACCGTGCTCCTGTCG
Arhgef10 fusionA F2 fA 8-159F	GCTCCAAGGATGCTTTTGTG
Arhgef10 fusionA R1 fA 77-159R	AACACTGTCCGTCAGGTTGG
Arhgef10 fusionA R2 fA 77-159R	AACACTGTCCGTCAGGTTGG
Arhgef10 fusionB F1 fB 16-115F	ACTGTCCTATCTGCTCTGAACAT
Arhgef10 fusionB R1 fB 16-115R	TCGGGAACTTCATCTCCACT
Atp2b1
Atp2b1 conF	CCGCCTAGCTTTCCTTGATT
Atp2b1 conR	ACTGGCCCATGACTTGTTTC
Atp2b1 fusionF	TGGAGGTGTGGAGAAGAAGG
Atp2b1 fusionR	AGCAGCAACAATTCCCAGAG
Atp5I
Atp5l fusion F	CATGGCCAAGTTCATCCGTAACT
Atp5l fusion F2	GTTCATCCGTAACTTCGCGG
Atp5l fusion R	CTCCTCCAGGCGAGGTGTTC
Atp5l fusion R2	CTCCAGGCGAGGTGTTCTTG
Celf2
Celf2 conF	TCGGAAAAGGAGCTGAAAGA
Celf2 conR	CTGGCTGGTCTGAATGATCC
Celf2 fusionA F	CTGGCTGGTCTGAATGATCC
Celf2 fusionA R	CTGCCTTCAAGCTGGATTTC
Dhx34
Dhx34 fusion F	CCGGTAAGCCATACTTGGAC
Dhx34 fusion R	CTGCAGTGGTCTCTGGAAGG
Ddr2
Drd2 fusion A F	TCTCTCTTTATGGAGCAGACAGTG
Drd2 fusion A R	TGCACATCATGACATCCAGAGT
Drd2 fusionB F	GCAGAAGGAGAAGAAAGCCACTC
Drd2 fusionB F2	GACCATGCCCAATGGCAAAA
Drd2 fusionB R	GGAACTGGCTCCAAACCCATC
Drd2 fusionB R2	CCTGCCACACCCAAGAACAA
Elfn2
Elfn2 conF	CTCGCTTAGCATCCCTCAGT
Elfn2 conR	CAGGCTTTGACGTCTTCCTC
Elfn2 fusionF	TGAATGAATGAATGGAGACCA
Elfn2 fusionR	GGATGCTAAGCGAGATGGAG
Foxk2
Foxk2 fusion F	CATAGACCATGTTGGCCTGAA
Foxk2 fusion R	GGTGCTTCCTGCTTCTCTCTC
Gm996
Gm996 conF	GTCCGAAGAACCCCCTAGAC
Gm996 conR	CTCGAGTTGTCTCCCCGTAG
Gm996 fusionF	ACCTGCAGGAGAAAGCTCAC
Gm996 fusionR	TATTTATAGCGGGGCCAGGT
HDAC7
Hdac7 fusionF	GGACGTTTGTGATGCTACCC
Hdac7 fusionR	GATGGGGAGATGGGAAGG
Idh2
Idh2 fusionA F	TCTGTCTACCCAGCGCTACT
Idh2 fusionA R	AGCCTCAGCCTCAATTGTCT
Idh2 fusionB F	GGTGCTCAAGTCTTCCGGTG
Idh2 fusionB F2	AGATCTGGTATGAACATCGGC
Idh2 fusionB R	ACCTAGCTTTCATGAGGCCGTA
Idh2 fusionB R2	CCCAGTAGCGCTTGAGCC
Idh2 fusionC F	AGTGTGTCATATCTTACAGAAACGC
Idh2 fusionC R	GTCACCGTCCATCTCCACTAC
Kcnab2
Kcnab2 f1-83F	TGCAACATCTGGGTGAAGA
Kcnab2 f1-83R	ACAGAGGGGGAATCCTAGTTG
Kcnab2 f2-119F	GCAACATCTGGGTGAAGAGA
Kcnab2 f2-119R	GGCCACACTTATCCAGACAGA
Kcnmb4
Kcnmb4 f25-124F	GCTGGCCACATCACGTCTAC
Kcnmb4 f25-124R	AAGCAGTGCAGGAGAGCAAT
Kcnmb4 f26-83F	CTGGCCACATCACGTCTACA
Kcnmb4 f26-83R	GAGAACGTCCTCTGGTCTTCA
Klc1
Klc1 fusionA F	GCCGGGAGAGTCTCAATATG
Klc1 fusionA R	GGACGCTGAGCAAGTCATTT
Klc1 fusionB F	TGGACGTGGTCAAGTACGAG
Klc1 fusionB R	GGACGCTGAGCAAGTCATTT
Klc1 fusionC F	GGGCTGGTTAAATGACTTGC
Klc1 fusionC R	GGAGGGACAGCACTGGAG
Klc1-A conF	GAGAGGAGTGCAAAGGCAAG
Klc1-A conR	ACTGGCCCATGACTTGTTTC
Klc1-B conF	GAAGCTGCAGAGACATTGGA
Klc1-B conR	CCATGCTCTCAGGGTCATTT
Klc1-C conF	AAGTACGAGAGTGGCCCTGA
Klc1-C conR	GGAGGGACAGCACTGGAG
Macf1
Macf1 conF	ATGAGCAGAAGAAGCGGAAA
Macf1 conR	GTTGACCCACTTGGTGAATG
Macf1 fusionA F	TCACTGAGCGTTTCTTCATCA
Macf1 fusionA R	CGCTCACAGGATCCCTTCT
Ndufs8
Ndufs8 fusion F	AGGGGACATCATTTGCCCAAG
Ndufs8 fusion F2	TCATTTGCCCAAGGTCACTCT
Ndufs8 fusion R	CCAAGGCCCGTGGCAG
Ndufs8 fusion R2	CTCAGGCGATACATCAGGGTC
PGC1α
PGC1α fusion F	ACTAATATTGGTAAAATTGGAGCCC
PGC1α fusion R	TCCAAGTCATTCACATCAAGTTCA
Srrm2
Srrm2 conF	CTTCTGCGGACTCTGCTTCT
Srrm2 conR	CTGAAGCAAGGGGAGGACTT
Srrm2 fusionF	CGAAGTACAACACCAGCTCCT
Srrm2 fusionR	CTGTGCAGCGCCGACTAC
Timm44
Timm44 fusionA F	CTGTGAGCTCCCTGCTTCTA
Timm44 fusionA R	AATTCGGGAGTGGAACTGGAA
Timm44 fusionB F	CTTCTCGTGCTTACGTCTTCCT
Timm44 fusionB R	TTCTTCAAGCCTCCAGACACA
