# Supplementary material for: A Novel Analytical Strategy to Identify Fusion Transcripts between Repetitive Elements and Protein Coding-Exons Using RNA-Seq
Source: PLoS One. 2016 Jul 14;11(7):e0159028. doi: 10.1371/journal.pone.0159028 (PMC4945064; doi:10.1371/journal.pone.0159028)
Supplement: S3 Table — The list of 813 FTs (from S1 Table) was used to calculate the observed frequency of repeats per RE class relative to the expected frequency considering the genomic annotation of the repeats. Depicted on the table are the RE class, the number (#) of events observed involved REs from each class, the percentage (%) of the event relative to the total number as well as the expected values considering repeats that are annotated in an intron or intergenic region. Data depicted is derived from “plus” strand of the genome only. (XLSX) [file pone.0159028.s011.xlsx]

## Sheet: Wrong Table Slide 11 calibri
Table slide 11
			Observed dRFT				Expected REs
							Intron			Intron_ig			Intergenic
		RE class	#	%			#	%		#	%		#	%
		Simple_repeat	30	6.8			459692	23.5		1049487	26.9		589795	30.2
		SINES	206	46.5			411991	2.11		809070	20.7		397079	20.3
		LINES	83	18.7			116350	6		418447	10.7		302097	15.5
		LTR	58	13.1			96571	4.9		534015	13.7		437444	22.4
		DNA	26	5.9			46171	2.4		137771	3.5		91600	4.7
		Low_complexity	31	7			126600	6.5		231208	5.9		104608	5.4
		Others	9	2			695013	3.56		724778	18.6		29765	1.5
		Total	443	100			1952388	100		3904776	100		1952388	100
		Table1: RE class composition of Observed dRFTs versus Expected REs in intron, intergenic and both genomic regions (Intron_ig)

## Sheet: Table S2
Table S2
RE class	Observed fusion transcripts		Expected counts of REs' in fusion transcripts per genomic region
			Intron		Intergenic
	#	%	#	%	#	%
SSRs	48	5.90406	229846	22.1211	294898	17.7918
SINEs	376	46.2485	411991	39.6513	397079	23.9566
LINEs	174	21.4022	116350	11.1979	302097	18.2262
LTR	119	14.6371	96571	9.29431	437444	26.3919
DNA	51	6.27306	46171	4.44365	91600	5.52643
Low complexity	44	5.41205	126600	12.1844	104608	6.31123
Others	1	0.123001	11505	1.10728	29765	1.79579
Total	813	100	1039034	100	1.65749e+06	100
