# Supplementary material for: A Novel Analytical Strategy to Identify Fusion Transcripts between Repetitive Elements and Protein Coding-Exons Using RNA-Seq
Source: PLoS One. 2016 Jul 14;11(7):e0159028. doi: 10.1371/journal.pone.0159028 (PMC4945064; doi:10.1371/journal.pone.0159028)
Supplement: S4 Table — Only gene name is shown. In bold are the genes also identified by the TopHat-Fusion pipeline as FT-expressing genes. (XLSX) [file pone.0159028.s012.xlsx]

## Sheet: FusionGenes
Table S3
Fusion genes identified in all 3 samples from either group				Genes identified by TopHat-Fusion highlighted in bold
0610007L01Rik
0610007P08Rik
0610007P14Rik
0610009O20Rik
0610010K14Rik
0610010O12Rik
0610011L14Rik
0910001L09Rik
1110002L01Rik
1110002N22Rik
1110003E01Rik
1110008J03Rik
1110012J17Rik
1110014N23Rik
1110018G07Rik
1110021J02Rik
1110021L09Rik
1110028C15Rik
1110037F02Rik
1110051M20Rik
1110059G10Rik
1200011I18Rik
1200014J11Rik
1300001I01Rik
1300010F03Rik
1300018I17Rik
1300018J18Rik
1500003O03Rik
1500009C09Rik
1500010J02Rik
1500011K16Rik
1500031L02Rik
1500032L24Rik
1520402A15Rik
1700012B15Rik
1700013F07Rik
1700020I14Rik
1700021F05Rik
1700021K19Rik
1700025G04Rik
1700030J22Rik
1700034H15Rik
1700037H04Rik
1700054N08Rik
1700081L11Rik
1700113I22Rik
1810012P15Rik
1810013L24Rik
1810020D17Rik
1810030O07Rik
1810031K17Rik
1810041L15Rik
1810048J11Rik
2010000I03Rik
2010011I20Rik
2010012O05Rik
2010106G01Rik
2010107G23Rik
2010209O12Rik
2010300C02Rik
2210013O21Rik
2210016L21Rik
2210018M11Rik
2310003C23Rik
2310003F16Rik
2310016M24Rik
2310021P13Rik
2310022A10Rik
2310028H24Rik
2310030N02Rik
2310035C23Rik
2310036O22Rik
2310044H10Rik
2310045N01Rik
2310046O06Rik
2310061I04Rik
2310067B10Rik
2400003C14Rik
2410002F23Rik
2410002O22Rik
2410015M20Rik
2410089E03Rik
2410091C18Rik
2510003E04Rik
2510006D16Rik
2510009E07Rik
2610002M06Rik
2610017I09Rik
2610019F03Rik
2610029I01Rik
2610044O15Rik
2610101N10Rik
2610203C20Rik
2610301G19Rik
2610507B11Rik
2610524H06Rik
2700007P21Rik
2700029M09Rik
2700049A03Rik
2700078E11Rik
2700089E24Rik
2700097O09Rik
2810002N01Rik
2810403A07Rik
2810405F15Rik
2810405K02Rik
2810407C02Rik
2810422J05Rik
2810429I04Rik
2900006K08Rik
2900011O08Rik
2900026A02Rik
2900052N01Rik
2900092D14Rik
3110002H16Rik
3110007F17Rik
3110009E18Rik
3110035E14Rik
3110040N11Rik
3200002M19Rik
4632415L05Rik
4632428N05Rik
4732418C07Rik
4732471D19Rik
4732471J01Rik
4833420G17Rik
4921513D23Rik
4921517L17Rik
4930402H24Rik
4930430F08Rik
4930444A02Rik
4930481A15Rik
4930506M07Rik
4930539J05Rik
4930572J05Rik
4931406C07Rik
4932438A13Rik
4933403F05Rik
4933407C03Rik
4933407H18Rik
4933411K20Rik
4933426M11Rik
4933427D14Rik
4933431E20Rik
4933439C10Rik
4933439F18Rik
5031439G07Rik
5330413P13Rik
5330434G04Rik
5430411K18Rik
5430417L22Rik
5430437P03Rik
5730403B10Rik
5730409E04Rik
5730419I09Rik
5730455P16Rik
5730469M10Rik
5730522E02Rik
5730577I03Rik
5930403L14Rik
5930434B04Rik
6030419C18Rik
6030458C11Rik
6230409E13Rik
6330403A02Rik
6330403K07Rik
6330407J23Rik
6330409N04Rik
6330439K17Rik
6330503K22Rik
6330527O06Rik
6330577E15Rik
6330578E17Rik
6430527G18Rik
6430548M08Rik
6430598A04Rik
6430704M03Rik
6530401N04Rik
6530418L21Rik
6720401G13Rik
6720456B07Rik
8030462N17Rik
8430410A17Rik
8430410K20Rik
8430419L09Rik
8430427H17Rik
8430429K09Rik
9030409G11Rik
9030425E11Rik
9030624J02Rik
9130011J15Rik
9230114K14Rik
9330159F19Rik
9330182L06Rik
9430020K01Rik
9430031J16Rik
9530068E07Rik
9530082P21Rik
9630014M24Rik
9830001H06Rik
9930021J03Rik
9930104L06Rik
A030009H04Rik
A130022J15Rik
A230050P20Rik
A230056P14Rik
A230057D06Rik
A230072C01Rik
A230073K19Rik
A330023F24Rik
A730008H23Rik
A730011L01Rik
A730017C20Rik
A730017L22Rik
A830010M20Rik
A830018L16Rik
A930001N09Rik
A930005H10Rik
A930015D03Rik
AA474331
Aak1
Aamp
Aars
Aarsd1
Aatk
AB341556
AB341654
AB352175
Abat
Abca1
Abca2
Abca3
Abca5
Abcb7
Abcb8
Abcb9
Abcc4
Abcc5
Abcd2
Abcd3
Abcd4
Abcf1
Abcg1
Abcg4
Abhd10
Abhd12
Abhd14b
Abhd16a
Abhd2
Abhd5
Abhd8
Abi1
Abi2
Abl1
Abl2
Ablim1
Ablim2
Ablim3
Abr
Acaa2
Acacb
Acap2
Acap3
Acat1
Acbd3
Acbd4
Acbd5
Acbd6
Accn2
Accn4
Acd
Ache
Acin1
Acly
Aco2
Acot11
Acot3
Acot7
Acot8
Acox1
Acp2
Acsbg1
Acsl1
Acsl3
Acsl6
Acss1
Acss2
Actb
Actl6b
Actn1
Actn2
Actn4
Actr10
Actr1a
Actr1b
Actr2
Actr3b
Acvr1b
Acvr1c
Acvr2a
Adam10
Adam11
Adam15
Adam22
Adam23
Adamts3
Adamts4
Adap1
Adar
Adarb1
Adck1
Adcy1
Adcy2
Adcy3
Adcy5
Adcy6
Adcy9
Adcyap1r1
Add1
Add2
Add3
Adipor1
Adipor2
Adk
Adnp
Ado
Adora1
Adora2a
Adprh
Adra2c
Adrbk1
Adrbk2
Adsl
Adss
Aebp2
Aes
AF217545
AF357425
Afap1
Aff3
Aff4
Afg3l1
Afg3l2
Aftph
Agap1
Agap2
Agap3
Agfg2
Aggf1
Agl
Agpat1
Agpat3
Agpat4
Agpat5
Agpat6
Agrn
Agtpbp1
Ahctf1
Ahcyl1
Ahcyl2
Ahdc1
Ahi1
Ahnak
Ahsa1
Ahsa2
AI314180
AI414108
AI464131
AI480653
AI504432
AI593442
AI597468
Aifm1
Aifm3
Aig1
AIGP-2
Aim2
Aip
Ajap1
AK002929
AK004186
AK007998
AK008417
AK009395
AK011205
AK012035
AK014089
AK014704
AK015096
AK015544
AK016265
AK017779
AK018679
AK020095
AK020728
AK021280
AK028782
AK031097
AK031500
AK031816
AK032343
AK032401
AK034502
AK038444
AK038624
AK038731
AK039023
AK039495
AK039577
AK040027
AK040602
AK041998
AK042300
AK043101
AK043153
AK043847
AK044041
AK044164
AK044422
AK044425
AK045385
AK045643
AK045681
AK046278
AK046304
AK047163
AK047238
AK047558
AK047676
AK048037
AK048595
AK048710
AK051847
AK053296
AK076389
AK076606
AK076779
AK076856
AK079855
AK080484
AK080597
AK082117
AK082325
AK082757
AK083149
AK083197
AK085764
AK086477
AK086712
AK086736
AK086749
AK087850
Ak1
AK135004
AK138412
AK139076
AK139182
AK139280
AK140017
AK140161
AK140221
AK141620
AK141638
AK142161
AK144485
AK150559
AK155239
AK157878
AK158929
AK160502
AK162519
AK162965
AK163121
AK163447
AK163710
AK164875
AK165889
AK166079
AK169831
AK183458
AK188772
AK195683
AK197782
Ak2
AK209647
Ak3
Ak5
Akap1
Akap11
Akap13
Akap2
Akap5
Akap6
Akap8
Akap8l
Akap9
Akirin2
Akr1a4
Akt1
Akt3
Aktip
Alcam
Aldh1l1
Aldh4a1
Aldh5a1
Aldh6a1
Aldh7a1
Aldh9a1
Aldoa
Aldoc
Alg2
Alkbh4
Alkbh5
Alkbh8
All-1
Alms1
alpha1B
Ambra1
Amfr
Amigo1
Amotl1
Ampd2
Ampd3
Amph
Amy1
Amz1
Amz2
Anapc1
Anapc2
Anapc4
Anapc5
Anapc7
Angel2
Ank
Ank2
Ank3
Ankfy1
Ankhd1
Ankmy2
Ankrd10
Ankrd11
Ankrd12
Ankrd13b
Ankrd13c
Ankrd13d
Ankrd16
Ankrd17
Ankrd24
Ankrd27
Ankrd28
Ankrd33b
Ankrd34a
Ankrd40
Ankrd42
Ankrd43
Ankrd45
Ankrd46
Ankrd50
Ankrd52
Ankrd6
Anks1
Anks1b
Anks3
Ankzf1
Ano2
Ano3
Ano8
Anp32a
Anp32e
Anxa6
Anxa7
Ap1ar
Ap1b1
Ap1g1
Ap1m1
Ap1s1
Ap1s2
Ap2a1
Ap2a2
Ap2b1
Ap3b1
Ap3b2
Ap3d1
Ap3m2
Ap3s2
Ap4e1
Ap4s1
Apba1
Apba2
Apbb1
Apbb2
Apbb3
Apc
Apc2
APG16L
Aplp1
Aplp2
Apod
Apoe
App
Appbp2
Appl1
Aptx
Aqp4
Araf
Arap2
Arc
Arf3
Arf4
Arf5
Arf6
Arfgap1
Arfgef1
Arfip2
Arfrp1
Arglu1
Arhgap1
Arhgap10
Arhgap18
Arhgap20
Arhgap21
Arhgap23
Arhgap26
Arhgap32
Arhgap33
Arhgap44
Arhgap6
Arhgdia
Arhgdib
Arhgef1
Arhgef10
Arhgef10l
Arhgef11
Arhgef12
Arhgef15
Arhgef17
Arhgef18
Arhgef2
Arhgef25
Arhgef3
Arhgef7
Arhgef9
Arid1a
Arid1b
Arid2
Arid4a
Arid4b
Arih1
Arl15
Arl2
Arl2bp
Arl3
Arl4a
Arl4c
Arl5a
Arl6ip1
Arl6ip4
Arl6ip5
Arl8a
Arl8b
Armc1
Armc2
Armc8
Armc9
Armcx1
Armcx2
Armcx4
Arnt
Arnt2
Arpc1a
Arpc2
Arpc3
Arpc4
Arpc5l
Arpp19
Arpp21
Arrb1
Arrdc3
Arsb
Arsg
As3mt
Asap2
Asb3
Asb8
Ascc2
Ascc3
Ash1l
Asl
Asns
Asph
Asphd2
Asrgl1
Astn1
Astn2
Asxl2
Atad1
Atat1
Atcay
Ate1
Atf2
Atf6
Atf7ip
Atg10
Atg12
Atg13
Atg16l1
Atg2a
Atg2b
Atg9a
Atl1
Atl2
Atl3
Atmin
Atn1
Atp11a
Atp11b
Atp13a2
Atp13a3
Atp1a1
Atp1a2
Atp1a3
Atp1b1
Atp1b2
Atp2a2
Atp2b1
Atp2b2
Atp2b3
Atp2b4
Atp2c1
Atp5a1
Atp5b
Atp5d
Atp5g3
Atp5j
Atp5s
Atp6ap1
Atp6ap2
Atp6v0a1
Atp6v0b
Atp6v0d1
Atp6v0e
Atp6v0e2
Atp6v1a
Atp6v1b2
Atp6v1c1
Atp6v1d
Atp6v1e1
Atp6v1g2
Atp6v1h
Atp8a1
Atp8b2
Atp9a
Atp9b
Atpaf2
Atpbd4
Atrn
Atrnl1
Atrx
Atxn1
Atxn10
Atxn1l
Atxn2
Atxn2l
Atxn3
Atxn7
Atxn7l3
Atxn7l3b
AU040320
Auh
Auts2
Avl9
AW549877
AW555464
AY672066
Azi2
Azin1
B230206F22Rik
B230208H17Rik
B230219D22Rik
B230354K17Rik
B3galt1
B3galt5
B3galt6
B3gat1
B3gat3
B3gnt1
B3gnt2
B4galnt1
B4galnt4
B4galt2
B4galt6
Baalc
Bace
Bace1
Bag1
Bag5
Bahcc1
Bai1
Bai2
Bai3
Baiap2
Baiap3
Bap1
Basp1
Bat1a
Bat2d
Bat3
Batf3
Baz1b
Baz2a
Baz2b
Bbip1
Bbs1
Bbs2
Bbs4
Bbs7
Bbs9
Bbx
BC002221
BC003331
BC003348
BC003965
BC005537
BC005764
BC018507
BC019639
BC020535
BC024659
BC025190
BC026208
BC029726
BC031353
BC031503
BC031781
BC032203
BC038155
BC046331
BC053749
BC054394
BC057079
BC059025
BC059842
BC064118
BC067068
BC068157
BC078436
BC079836
BC106167
Bcan
Bcar1
Bcas1
Bcas3
Bcat1
Bckdha
Bckdhb
Bcl11a
Bcl11b
Bcl2
Bcl2l1
Bcl2l2
Bcl6
Bcl7a
Bcl7b
Bcl9
Bcl9l
Bclaf1
Bcor
Bcorl1
Bcr
Bdh1
Bdp1
Becn1
Begain
Bend4
Bend6
Bex2
Bfar
Bgn
Bhlhb9
Bhlhe40
Bicd1
Bicd2
Bin1
Birc6
Blcap
Bmp6
Bmpr1a
Bmpr2
Bms1
Bnip3l
Bod1l
Bpag1
Bptf
Braf
Brap
Brd2
Brd3
Brd4
Brd8
Brd9
Brf1
Bri3
Bri3bp
Brpf1
Brpf3
Brsk1
Brsk2
Brwd1
Bscl2
Bsdc1
Bsg
Bsn
Btbd2
Btbd9
Btrc
Bzrap1
Bzw1
Bzw2
C030017K20Rik
C030046E11Rik
C030046I01Rik
C130026L21Rik
C130039O16Rik
C1d
C1galt1c1
C1qbp
C1qtnf4
C230004F18Rik
C230081A13Rik
C230091D08Rik
C230096C10Rik
C2cd2l
C330019G07Rik
C530008M17Rik
C530028O21Rik
C630004H02Rik
C77370
C78339
C80913
Cab39
Cabin1
Cacna1a
Cacna1b
Cacna1c
Cacna1e
Cacna1h
Cacna1i
Cacna2d1
Cacna2d2
Cacna2d3
Cacnb1
Cacnb2
Cacnb3
Cacnb4
Cacng2
Cacng3
Cacng4
Cacng7
Cadm1
Cadm2
Cadm3
Cadm4
Cadps
Calb1
calcium channel
Calcoco1
Calm1
Calm2
Calm3
Caln1
Calr
Calr3
Calu
Caly
Camk1d
Camk2a
Camk2b
Camk2d
Camk2g
Camk2n1
Camk2n2
Camk4
Camkk1
Camkk2
Camkv
cAMP-GEFII
Camsap1
Camsap1l1
Camta1
Camta2
Cand1
Cant1
Canx
Cap1
Cap2
Caper
Capn2
Capn5
Capns1
Caprin1
Capza2
Capzb
Car10
Car11
Car12
Car2
Car9
Carhsp1
Carkd
Carm1
Cars
Cartpt
Casc3
Casc4
Casd1
Cask
Caskin1
Casp9
Cbara1
Cbfa2t2
Cbfa2t3
Cblb
cbp82
Cbx4
Cbx5
Cbx6
Cbx7
Cc2d1a
Ccar1
Cccap
Ccdc104
Ccdc117
Ccdc124
Ccdc126
Ccdc127
Ccdc142
Ccdc148
Ccdc157
Ccdc25
Ccdc27
Ccdc30
Ccdc41
Ccdc47
Ccdc50
Ccdc55
Ccdc6
Ccdc64
Ccdc66
Ccdc75
Ccdc85a
Ccdc85b
Ccdc85c
Ccdc88a
Ccdc88c
Ccdc9
Ccdc91
Ccdc92
Ccdc97
Ccm2
Ccnd2
Ccndbp1
Ccnk
Ccnl1
Ccnl2
Ccnt2
Ccny
Ccpg1
Ccrn4l
Cct2
Cct5
Cct6a
Cct7
Cct8
Cd163
Cd164
Cd200
Cd276
Cd2bp2
Cd3eap
Cd4
Cd47
Cd81
Cd99l2
Cdadc1
Cdc123
Cdc23
Cdc25b
Cdc27
Cdc37
Cdc37l1
Cdc42bpa
Cdc42bpb
Cdc42se2
Cdc73
Cdh13
Cdh18
Cdh2
Cdh4
Cdh8
Cdipt
Cdk11b
Cdk12
Cdk13
Cdk16
Cdk17
Cdk19
Cdk5
Cdk5r1
Cdk5r2
Cdk5rap3
Cdk7
Cdk9
Cdkal1
Cdkl2
Cdkl3
Cdkl5
Cdkn1b
Cdr2l
Cds2
Cebpg
Cecr5
Cecr6
Celf1
Celf2
Celf3
Celf4
Celf5
Celf6
Celsr2
Celsr3
Cend1
Cenpb
Cep110
Cep120
Cep170
Cep250
Cep290
Cep350
Cep63
Cep68
Cep78
Cep97
Cept1
Cercam
Cfdp1
Cfl2
Cggbp1
Cgnl1
Chadl
Chaf1a
Chchd10
Chchd6
Chd2
Chd3
Chd4
Chd5
Chd6
Chd8
Chd9
Cherp
Chga
Chgb
Chic1
Chid1
Chka
Chl1
Chm
Chmp2a
Chmp4b
Chmp5
Chmp7
Chn1
Chn2
Chpf
Chpf2
Chrm1
Chrm4
Chrnb2
Chst1
Chst11
Chst15
Chst2
Chsy1
Churc1
Ciao1
Ciapin1
Cic
Cinp
Cirbp
Cis4
Cisd2
Cit
Cited2
Ciz1
Ckap5
Ckmt1
Clasp1
Clasp2
Clasrp
Clcc1
Clcn2
CLCN3
Clcn4-2
Clcn6
Cldn11
Cldn12
Clec16a
Clint1
Clip1
Clip2
Clip3
Clip4
Clk1
Clk2
Clk4
Clmn
Cln8
Clock
Clptm1
Clstn1
Clstn2
Clstn3
Clta
Cltb
Cltc
Clu
Clvs1
Cmas
Cmc1
Cmtm6
Cnbp
Cnih2
Cnih3
Cnih4
Cnksr2
Cnnm1
Cnnm2
Cnnm3
Cnot1
Cnot10
Cnot6l
Cnot7
Cnp
Cnr1
Cnst
Cntln
Cntn1
Cntn2
Cntn3
Cntn4
Cntn5
Cntnap1
Cntnap2
Coasy
Cobl
Cog1
Cog4
Cog6
Cog7
Cog8
Col16a1
Col4a3bp
Col6a1
Col6a4
Commd7
Commd8
Comt
Copa
Copb2
Copg
Copg2
Cops3
Cops5
Cops6
Cops7a
Copz1
Coq5
Coq9
Coro2b
Coro7
Cox10
Cox15
Cox19
Cox4i1
Cox4nb
Cox6b1
Cpd
Cpe
Cpeb2
Cpeb3
Cpeb4
Cplx1
Cplx2
Cpne2
Cpne4
Cpne5
Cpne6
Cpox
Cpsf1
Cpsf2
Cpsf3
Cpsf4l
Cpsf6
Cpsf7
Cpt1c
Cramp1l
Crat
Crbn
Creb1
Creb3
Crebbp
Crebzf
Creg2
Creld1
Crem
Crim1
Crip2
Crk
Crkl
Crmp1
Crocc
Crtc1
Crtc2
Crtc3
Cry2
Crybg3
Crym
Cs
Csdc2
Csde1
Csf1r
Csf2ra
Csgalnact1
Csmd1
Csnk1a1
Csnk1d
Csnk1e
Csnk1g1
Csnk1g2
Csnk1g3
Csnk2a2
Csnk2b
Cspg5
Cspp1
Csrnp3
Csrp1
Cst3
Cstf2
Cstf2t
Ctbp1
Ctcf
Ctdnep1
Ctdsp2
Ctdspl
Ctnna2
Ctnnb1
Ctnnbl1
Ctnnd1
Ctnnd2
Ctps
Ctr9
Ctsa
Ctsb
Ctsd
Ctsf
Ctsl
Ctso
Cttnbp2
Cttnbp2nl
Ctu1
Ctxn1
Cuedc2
Cul1
Cul2
Cul3
Cul4a
Cul4b
Cul5
Cul7
Cul9
Cux1
Cux2
Cwc25
Cwf19l1
Cx3cl1
Cx3cr1
Cxcl12
Cxcl14
Cxx1c
Cxxc1
Cxxc4
Cyb561
Cyb5b
Cyb5d2
Cyb5r3
Cyc1
Cyfip1
Cyfip2
Cygb
Cyhr1
Cyld
Cyp46a1
Cyp4x1
Cyth1
D030047H15Rik
D0H4S114
D10Bwg1379e
D10Wsu52e
D14Abb1e
D15Ertd621e
D16H22S680E
D17Wsu92e
D18Ertd653e
D19Wsu162e
D3Bwg0562e
D430019H16Rik
D430041D05Rik
D430042O09Rik
D4Ertd22e
D4Wsu53e
D5Ertd579e
D630045J12Rik
D6Wsu116e
D7Ertd715e
D930015E06Rik
Daam1
Daam2
Dab1
Dab2ip
Dach1
Dact2
Dact3
Dag1
Dagla
Daglb
Dap3
Dapk1
Dapk3
Darc
Dars
Dazap2
Dbc1
Dbn1
Dbndd2
Dbnl
Dbp
Dbpht2
Dcaf10
Dcaf11
Dcaf12
Dcaf13
Dcaf17
Dcaf5
Dcaf6
Dcaf7
Dcaf8
Dcc
Dcdc2a
Dci
Dclk1
Dclk2
Dclk3
Dcp2
Dctn1
Dctn2
Dctn4
Dctn5
Dctn6
Dcun1d4
Dcun1d5
Dcx
Ddah1
Ddb1
Ddhd1
Ddhd2
Ddi2
Ddn
Ddost
Ddr1
Ddrgk1
Ddx1
Ddx17
Ddx19b
Ddx23
Ddx24
Ddx26b
Ddx27
Ddx3x
Ddx3y
Ddx42
Ddx46
Ddx5
Ddx6
Deaf1
Deb1
Decr2
Def8
Dek
Dennd1a
Dennd4a
Dennd4b
Dennd5a
Dennd5b
Denr
Depdc5
Derp6
Det1
Dexi
Dffb
Dgat2
Dgcr2
Dgkb
Dgkd
Dgke
Dgkg
Dgki
Dgkz
Dhcr24
Dhdds
Dhrs1
Dhrs3
Dhtkd1
Dhx15
Dhx16
Dhx30
Dhx32
Dhx33
Dhx36
Dhx37
Dhx40
Dhx57
Dhx8
Dhx9
Diap1
Diap2
Dicer1
Dido1
Dio2
Dip2a
Dip2b
Dip2c
Diras1
Diras2
Dis3l
Dis3l2
Disp2
Dixdc1
dj-1
Dkc1
Dkk3
Dld
Dlg1
Dlg2
Dlg3
Dlg4
Dlg5
Dlgap1
Dlgap2
Dlgap3
Dlgap4
Dlk1
Dlst
Dlx1
Dlx6
Dlx6os1
Dmd
Dmpk
Dmtf1
Dmwd
Dmxl1
Dmxl2
Dnaja2
Dnaja3
Dnajb1
Dnajb11
Dnajb2
Dnajb4
Dnajb5
Dnajb9
Dnajc1
Dnajc10
Dnajc11
Dnajc14
Dnajc16
Dnajc18
Dnajc21
Dnajc27
Dnajc3
Dnajc5
Dnajc6
Dnajc7
Dnalc1
Dnalc4
Dncic2
Dner
Dnlz
Dnm1
Dnm1l
Dnm2
Dnm3
Dnmbp
Dnmt1
Dnmt3a
Doc2b
Dock10
Dock3
Dock4
Dock6
Dock7
Dock9
Dohh
Dok5
DOKist4
Dopey1
Dopey2
Dos
Dot1l
Dpcd
Dpf1
Dpp10
Dpp6
Dpp8
Dpp9
Dpy19l1
Dpy19l3
Dpysl2
Dpysl5
Drap1
Drd1a
Drd2
Drosha
Drp1
Drp2
Dscaml1
Dst
Dstyk
Dtna
Dtnb
Dtnbp1
Dtwd2
Dtx1
Dtx3
Dtymk
Dus3l
Dusp11
Dusp18
Dusp26
Dusp3
Dusp8
Dvl1
Dym
Dync1h1
Dync1i1
Dync1i2
Dync1li1
Dync1li2
Dync2h1
Dynll2
Dynlrb1
Dynlt3
Dyrk1a
Dyrk1b
Dzip1
Dzip3
E2f3
E330009J07Rik
E330033B04Rik
Eaf1
Eapp
Ebna1bp2
Ecd
Ece1
Ece2
Ecsit
Edc4
Edem2
Edem3
Edil3
Ednrb
Eef1a2
Eef1b2
Eef2
EF437385
Efcab2
Efha2
Efnb2
Efnb3
Efr3b
Eftud1
Eftud2
EG434280
Egfem1
Egln1
Egln2
Egr1
Egr3
Ehbp1
Ehbp1l1
Ehd3
Ehmt2
Ei24
Eid1
Eif1ad
Eif1b
Eif2ak1
Eif2b5
Eif2c2
Eif2c3
Eif2s3y
Eif3a
Eif3b
Eif3c
Eif3d
Eif3f
Eif3k
Eif3l
Eif4e2
Eif4e3
Eif4g1
Eif4g2
Eif4g3
Eif4h
Eif5b
Elac1
Elac2
Elavl1
Elavl3
Elf2
Elfn2
Elk1
Elk4
Ell
Elmo1
Elmo2
Elmod1
Elovl4
Elovl5
Elovl6
Elp3
Emid2
Eml1
Eml2
Eml4
Eml5
Enah
Enc1
Eno2
Enox1
Enpp2
Enpp4
Enpp5
Ensa
Entpd4
Entpd5
Ep300
Ep400
Epas1
Epb4.1
Epb4.1l1
Epb4.1l2
Epb4.1l3
Epb4.9
Epc1
Epc2
Epdr1
Epha4
Epha5
Epha7
Ephb1
Ephb6
Ephx1
Epm2aip1
Epn1
Epn2
Eprs
Eps15
Eps15l1
Ept1
Eral1
Erbb2ip
Erbb4
Erc1
Erc2
Ercc4
Ercc6
Erf
Ergic1
Ergic3
Erh
Eri3
Erich1
Erlec1
Erlin2
Ermn
Erp29
Esf1
Esrra
Etf1
Etl4
Etnk1
Ets2
Etv3
Evi5l
Evl
Exd2
Exoc2
Exoc3
Exoc4
Exoc5
Exoc6b
Exoc7
Exoc8
Exog
Exosc10
Exosc4
Exosc7
Ext1
Extl1
Extl2
Extl3
Eya3
Ezh1
F630110N24Rik
Fa2h
Fads1
Faf2
Faim2
Fam100a
Fam101b
Fam102a
Fam102b
Fam105a
Fam107a
Fam108b
Fam108c
Fam114a2
Fam115a
Fam116a
Fam116b
Fam117b
Fam120a
Fam120b
Fam120c
Fam123a
Fam125b
Fam126b
Fam129b
Fam131a
Fam131b
Fam134a
Fam134b
Fam134c
Fam13b
Fam149b
Fam155a
Fam160a2
Fam160b2
Fam163b
Fam168a
Fam168b
Fam171a1
Fam171a2
Fam171b
Fam172a
Fam178a
Fam179b
Fam18a
Fam18b
Fam193a
Fam193b
Fam196a
Fam19a5
Fam20b
Fam20c
Fam3c
Fam40b
Fam48a
Fam49a
Fam49b
Fam53b
Fam53c
Fam55d
Fam57b
Fam5b
Fam62b
Fam63b
Fam65a
Fam65b
Fam73a
Fam73b
Fam76b
Fam78b
Fam81a
Fam84a
Fancc
Fance
Far1
Farp1
Fars2
Farsa
Farsb
Fasn
Fastk
Fastkd5
Fat1
Fat3
Fba
Fbf1
Fbll1
Fbrs
Fbrsl1
Fbxl14
Fbxl16
Fbxl17
Fbxl19
Fbxl20
Fbxl5
Fbxo11
Fbxo21
Fbxo22
Fbxo25
Fbxo3
Fbxo38
Fbxo41
Fbxo44
Fbxo9
Fbxw11
Fbxw2
Fbxw5
Fbxw7
Fcho1
Fchsd2
Fech
Fem1b
Fermt2
Fez1
Fgf1
Fgf12
Fgf13
Fgf14
Fgfr3
Fgfrl1
Fgl1
Fh1
Fhl1
Fig4
Filip1
Fip1l1
Fis1
Fkbp15
Fkbp1a
Fkbp2
Fkbp4
Fkbp5
Fkbp8
Fkrp
Fktn
Flcn
Flii
Flna
Flnb
Flot2
Flrt1
Flrt3
Flt1
Flt3l
Flywch1
Fmn2
Fmnl1
Fmr1
Fn3k
Fnbp1
Fnbp1l
Fnbp4
Fndc3a
Fndc3b
Fndc5
Fnip1
Fosl2
Foxg1
Foxj2
Foxj3
Foxk1
Foxk2
Foxo1
Foxo6
Foxp1
Foxp2
Foxp4
Fras1
Frmd4a
Frmd5
Frmpd4
Frs2
Fry
Fryl
Fscn1
Fsd1l
[truncated: 3,555 more rows]
